# Supplementary material for: ﻿New species and a fascinating diversity of Chironomidae (Diptera, Insecta) in and around an overlooked urban vernal pool
Source: Zookeys. 2024 Jul 29;1208:133–63. doi: 10.3897/zookeys.1208.124495 (PMC11301030; doi:10.3897/zookeys.1208.124495)
Supplement: XML Treatment for Bryophaenocladius palmerparcum [file zookeys.1208.124495-treatment1.xml]

<!DOCTYPE tp:taxon-treatment
  PUBLIC "-//TaxonX//DTD Taxonomic Treatment Publishing DTD v0 20100105//EN" "tax-treatment-NSO.dtd">
<tp:taxon-treatment xmlns:tp="http://www.plazi.org/taxpub"><tp:treatment-meta><kwd-group><label>Taxon classification</label><kwd>
                <named-content content-type="kingdom">Animalia</named-content>
              </kwd><kwd>
                <named-content content-type="order">Diptera</named-content>
              </kwd><kwd>
                <named-content content-type="family">Chironomidae</named-content>
              </kwd></kwd-group><mixed-citation publication-type="journal"><person-group><name><surname>Namayandeh</surname><given-names>Armin</given-names></name><name><surname>Guerra</surname><given-names>Sergio</given-names></name><name><surname>Islam</surname><given-names>Natasha</given-names></name><name><surname>James</surname><given-names>Taylor</given-names></name><name><surname>Hudson</surname><given-names>Patrick L.</given-names></name><name><surname>Ghaderi</surname><given-names>Edris</given-names></name><name><surname>Yusuf</surname><given-names>Thameena</given-names></name><name><surname>Vasquez</surname><given-names>Adrian A.</given-names></name><name><surname>Ram</surname><given-names>Jeffrey L.</given-names></name></person-group><article-title>﻿New species and a fascinating diversity of <tp:taxon-name><tp:taxon-name-part taxon-name-part-type="family">Chironomidae</tp:taxon-name-part></tp:taxon-name> (<tp:taxon-name><tp:taxon-name-part taxon-name-part-type="order">Diptera</tp:taxon-name-part></tp:taxon-name>, <tp:taxon-name><tp:taxon-name-part taxon-name-part-type="class">Insecta</tp:taxon-name-part></tp:taxon-name>) in and around an overlooked urban vernal pool</article-title><source>Zookeys</source><day>29</day><month>07</month><year>2024</year><volume>1208</volume><fpage>133</fpage><lpage>163</lpage><pub-id pub-id-type="doi">10.3897/zookeys.1208.124495</pub-id></mixed-citation></tp:treatment-meta><tp:nomenclature><label>﻿</label><tp:taxon-name>
              <object-id xmlns:xlink="http://www.w3.org/1999/xlink" content-type="arpha" xlink:type="simple">AEA57F17-2262-5230-AFA0-B36F70AD9613</object-id>
              <tp:taxon-name-part taxon-name-part-type="genus" reg="Bryophaenocladius">Bryophaenocladius</tp:taxon-name-part>
              <tp:taxon-name-part taxon-name-part-type="species" reg="palmerparcum">palmerparcum</tp:taxon-name-part>
              <object-id xmlns:xlink="http://www.w3.org/1999/xlink" content-type="zoobank" xlink:type="simple">https://zoobank.org/E9668141-118E-4C08-A504-A65A97E08615</object-id>
            </tp:taxon-name><tp:taxon-authority>Namayandeh &amp; Hudson</tp:taxon-authority><tp:taxon-status xmlns:xlink="http://www.w3.org/1999/xlink" xlink:type="simple">sp. nov.</tp:taxon-status><xref ref-type="fig" rid="F7">Fig. 7A–D</xref></tp:nomenclature><tp:treatment-sec sec-type="type material" id="SECID0EU3AG"><title>Type material.</title><p><bold><italic>Holotype</italic></bold> 1 male; USA, Michigan, Detroit, Palmer Park, Pond A; <named-content xmlns:xlink="http://www.w3.org/1999/xlink" content-type="dwc:verbatimCoordinates" xlink:type="simple"><named-content content-type="geo-json" specific-use="{&#34;type&#34;:&#34;Point&#34;,&#34;coordinates&#34;:[-83.117410,42.427660]}" id="NCID0EC4AG" xlink:type="simple">42.42766°N, 83.11741°W</named-content></named-content>; leg. P.L. Hudson; 30.vi.2022, dep. <abbrev xmlns:xlink="http://www.w3.org/1999/xlink" xlink:title="Albert J. Cook Arthropod Research Collection" id="ABBRID0EH4AG" xlink:type="simple">ARC</abbrev>. <bold><italic>Paratypes</italic></bold> 2 males; same as holotype except leg. A. Namayandeh; 28.vi.2023, dep. <abbrev xmlns:xlink="http://www.w3.org/1999/xlink" xlink:title="Albert J. Cook Arthropod Research Collection" id="ABBRID0EO4AG" xlink:type="simple">ARC</abbrev>.</p></tp:treatment-sec><tp:treatment-sec sec-type="description" id="SECID0ES4AG"><title>Diagnostic characters.</title><p>The adult male of <italic><tp:taxon-name><tp:taxon-name-part taxon-name-part-type="genus" reg="Bryophaenocladius">B.</tp:taxon-name-part><tp:taxon-name-part taxon-name-part-type="species" reg="palmerparcum">palmerparcum</tp:taxon-name-part></tp:taxon-name></italic> sp. nov. can be distinguished from other <italic><tp:taxon-name><tp:taxon-name-part taxon-name-part-type="genus" reg="Bryophaenocladius">Bryophaenocladius</tp:taxon-name-part></tp:taxon-name></italic> Thienemann, 1934 males by the combination of the following characters: AR 1.4–1.5; costa not well-extended; anal point short, wide, and triangular, not surpassing the apex of tergite IX, with 11–15 setae; virga inconspicuous, consists of two long spines, looped; sternapodeme straight without large oral projections; superior volsella collar shaped; inferior volsella absent; gonostylus straight with a mid-section wide, and short collar-shaped crista <tp:taxon-name><tp:taxon-name-part taxon-name-part-type="genus" reg="Chironomus"/><tp:taxon-name-part taxon-name-part-type="species" reg="dorsalis">dorsalis</tp:taxon-name-part></tp:taxon-name>; HR 1.5–1.9; HV 2.6–2.9.</p></tp:treatment-sec><tp:treatment-sec sec-type="description" id="SECID0ET5AG"><title>Description.</title><p><bold>Male</bold> (<italic>n</italic> = 3; unless otherwise stated). Total length 2.7–3.4 mm, Wing 1.4–1.7 mm long and 0.4 mm wide.</p><p><bold><italic>Coloration</italic>.</bold> Head, abdomen, and halter dark brown. Thorax dark brown with much paler yellowish areas in portion of dorsocentrals, in anteprontal, anepisternum, and apical portion of preepisternum regions. Legs golden brown. Wing greyish brown.</p><p><bold><italic>Head</italic></bold> (Fig. <xref ref-type="fig" rid="F7">7A, B</xref>). Antenna with 13 flagellomere, last flagellomere with 10 sensilla chaetica, each of 2<sup>nd</sup> and 3<sup>rd</sup> flagellomere with pair of sensilla chaetica; shaft starts at base of 4<sup>th</sup> flagellomere (Fig. <xref ref-type="fig" rid="F7">7A</xref>); AR 1.4–1.5. Temporal setae 9, uniserial. Tentorium 150–190 µm long, tentorial pit close to apex. Clypeus squared, 101 µm long and 125 µm wide, with 20 setae, setae 73 µm long (<italic>n</italic> = 1). Palpal segments lengths (in μm): 55–77, 66; 33–57, 45; 157–164, 161; 125–131, 128; 93, third palpomere with 3 sensilla clavata, and without any projection.</p><fig id="F7" position="float" orientation="portrait"><object-id xmlns:xlink="http://www.w3.org/1999/xlink" content-type="doi" xlink:type="simple">10.3897/zookeys.1208.124495.figure7</object-id><object-id xmlns:xlink="http://www.w3.org/1999/xlink" content-type="arpha" xlink:type="simple">1186822A-2A3D-530F-98E7-94C457B15F8F</object-id><label>Figure 7.</label><caption><p><italic><tp:taxon-name><tp:taxon-name-part taxon-name-part-type="genus" reg="Bryophaenocladius">Bryophaenocladius</tp:taxon-name-part><tp:taxon-name-part taxon-name-part-type="species" reg="palmerparcum">palmerparcum</tp:taxon-name-part></tp:taxon-name></italic> sp. nov., adult male <bold>A</bold> antenna <bold>B</bold> head <bold>C</bold> thorax <bold>D</bold> wing <bold>E</bold> hypopygium. Scale bars: 100 µm.</p></caption><graphic xmlns:xlink="http://www.w3.org/1999/xlink" xlink:href="zookeys-1208-133_article-124495__-g007.jpg" position="float" orientation="portrait" xlink:type="simple" id="oo_1103618.jpg"><uri content-type="original_file" xlink:type="simple">https://binary.pensoft.net/fig/1103618</uri></graphic></fig><p><bold><italic>Thorax</italic></bold> (Fig. <xref ref-type="fig" rid="F7">7C</xref>): Achrostichals 8–10, starting close to antepronotum; dorsocentrals 12–23, 18 in two rows; prealars 4–6, 5; scutellars 12; antepronotals 3 basoventrally.</p><p><bold><italic>Wing</italic></bold> (Fig. <xref ref-type="fig" rid="F7">7D</xref>): Brachiolum with 2 setae; R with 7–13, 10 setae; R<sub>1</sub> with 4 setae; R<sub>4+5</sub> with 4 setae; other veins bare. Squama with 7–8 setae. Anal lobe produced and squared. Costa not well-extended, 17–20, 18 µm long. Microtrichia visible at 10 × magnification.</p><p><bold><italic>Legs</italic>.</bold> Foreleg spur 58 μm long (<italic>n</italic> = 1), midleg spur 30 μm long (<italic>n</italic> = 1), other spur damaged; hindleg spurs damaged, hind tarsus missing, hindleg comb with 12 spines (<italic>n</italic> = 1). Lengths and proportions of legs as in Table <xref ref-type="table" rid="T2">2</xref>.</p><table-wrap id="T2" position="float" orientation="portrait"><label>Table 2.</label><caption><p>Male leg lengths (μm) and proportions of <italic><tp:taxon-name><tp:taxon-name-part taxon-name-part-type="genus" reg="Bryophaenocladius">Bryophaenocladius</tp:taxon-name-part><tp:taxon-name-part taxon-name-part-type="species" reg="palmerparcum">palmerparcum</tp:taxon-name-part></tp:taxon-name></italic> sp. nov.</p></caption><table id="TID0EIOBI" rules="all"><tbody><tr><th rowspan="1" colspan="1"/><th rowspan="1" colspan="1">fe</th><th rowspan="1" colspan="1">ti</th><th rowspan="1" colspan="1">ta<sub>1</sub></th><th rowspan="1" colspan="1">ta<sub>2</sub></th><th rowspan="1" colspan="1">ta<sub>3</sub></th><th rowspan="1" colspan="1">ta<sub>4</sub></th><th rowspan="1" colspan="1">ta<sub>5</sub></th><th rowspan="1" colspan="1">LR</th><th rowspan="1" colspan="1">BV</th><th rowspan="1" colspan="1">SV</th></tr><tr><td rowspan="1" colspan="1">
                      <bold>P<sub>1</sub></bold>
                    </td><td rowspan="1" colspan="1">627</td><td rowspan="1" colspan="1">748</td><td rowspan="1" colspan="1">729</td><td rowspan="1" colspan="1">252</td><td rowspan="1" colspan="1">169</td><td rowspan="1" colspan="1">116</td><td rowspan="1" colspan="1">81</td><td rowspan="1" colspan="1">0.97</td><td rowspan="1" colspan="1">3.4</td><td rowspan="1" colspan="1">1.9</td></tr><tr><td rowspan="1" colspan="1">
                      <bold>P<sub>2</sub></bold>
                    </td><td rowspan="1" colspan="1">718</td><td rowspan="1" colspan="1">805</td><td rowspan="1" colspan="1">391</td><td rowspan="1" colspan="1">214</td><td rowspan="1" colspan="1">142</td><td rowspan="1" colspan="1">104</td><td rowspan="1" colspan="1">73</td><td rowspan="1" colspan="1">0.50</td><td rowspan="1" colspan="1">–</td><td rowspan="1" colspan="1">0.50</td></tr><tr><td rowspan="1" colspan="1">
                      <bold>P<sub>3</sub></bold>
                    </td><td rowspan="1" colspan="1">828</td><td rowspan="1" colspan="1">990</td><td rowspan="1" colspan="1">–</td><td rowspan="1" colspan="1">–</td><td rowspan="1" colspan="1">–</td><td rowspan="1" colspan="1">–</td><td rowspan="1" colspan="1">–</td><td rowspan="1" colspan="1">–</td><td rowspan="1" colspan="1">–</td><td rowspan="1" colspan="1">–</td></tr></tbody></table></table-wrap><p><bold><italic>Hypopygium</italic></bold> (Fig. <xref ref-type="fig" rid="F7">7E</xref>): Anal point short, wide, and triangular, not surpassing the apex of tergite IX, 18 μm long and 34 μm wide at the base (<italic>n</italic> = 1), surface with 11–15, 12 setae. Virga inconspicuous, consists of two long spines, looped, 58 μm long (<italic>n</italic> = 1). Sternapodeme straight with large oral projections, 84–104, 97 μm long. Phallapodeme 42–50, 45 μm long. Superior volsella collar shaped, inferior volsella absent. Gonocoxite 158–216, 187 μm long. Gonostylus straight with a mid-section wide and short collar-shaped crista <tp:taxon-name><tp:taxon-name-part taxon-name-part-type="genus" reg="Chironomus"/><tp:taxon-name-part taxon-name-part-type="species" reg="dorsalis">dorsalis</tp:taxon-name-part></tp:taxon-name>, gonostylus 102–114, 110 μm long, megaseta 9 μm long. HR 1.5–1.9, 1.7; HV 2.6–2.9, 2.8.</p><p><bold>Female and immatures.</bold> unknown.</p></tp:treatment-sec><tp:treatment-sec sec-type="etymology" id="SECID0E4IBG"><title>Etymology.</title><p>The species is named after the locality where it is found, Palmer Park. The word <italic>parcum</italic> is Latin, meaning park.</p></tp:treatment-sec><tp:treatment-sec sec-type="distribution" id="SECID0EFJBG"><title>Distribution.</title><p>USA (Michigan).</p></tp:treatment-sec><tp:treatment-sec sec-type="remarks" id="SECID0EKJBG"><title>Remarks.</title><p>A combination of strong decumbent achrostichals close to antepronotum; bare wing with strong punctation of microtrichia, and weak lateral spines attached to the shaft of hind and mid legs spines places this species in <italic><tp:taxon-name><tp:taxon-name-part taxon-name-part-type="genus" reg="Bryophaenocladius">Bryophaenocladius</tp:taxon-name-part></tp:taxon-name></italic>. Although, in general, the long, prominent, and hyaline anal point defines many known species of <italic><tp:taxon-name><tp:taxon-name-part taxon-name-part-type="genus" reg="Bryophaenocladius">Bryophaenocladius</tp:taxon-name-part></tp:taxon-name></italic>, the character of the short anal point of this species is not uncommon, and it has been observed among other known species of this genus. Previously, <xref ref-type="bibr" rid="B16">Donato et al. (2024)</xref> have demonstrated that the species of <italic><tp:taxon-name><tp:taxon-name-part taxon-name-part-type="genus" reg="Bryophaenocladius">Bryophaenocladius</tp:taxon-name-part></tp:taxon-name></italic> show a significant pattern of anal point size and shape differences. For instance, among those species with short anal points, <italic><tp:taxon-name><tp:taxon-name-part taxon-name-part-type="genus" reg="Bryophaenocladius">Bryophaenocladius</tp:taxon-name-part><tp:taxon-name-part taxon-name-part-type="species" reg="scleras">scleras</tp:taxon-name-part></tp:taxon-name></italic> Wang, Liu &amp; Epler, 2012 from the Nearctic has a short semicircular anal point (see <xref ref-type="bibr" rid="B55">Wang et al. 2004</xref>), and <italic><tp:taxon-name><tp:taxon-name-part taxon-name-part-type="genus" reg="Bryophaenocladius">Bryophaenocladius</tp:taxon-name-part><tp:taxon-name-part taxon-name-part-type="species" reg="pleuralis">pleuralis</tp:taxon-name-part></tp:taxon-name></italic> (Malloch, 1915) has a dark short anal point that does not extend beyond tergite IX (<xref ref-type="bibr" rid="B32">Makarchenko and Makarchenko 2009</xref>). Additionally, <xref ref-type="bibr" rid="B17">Epler (2012)</xref> described brachypterous <italic><tp:taxon-name><tp:taxon-name-part taxon-name-part-type="genus" reg="Bryophaenocladius">Bryophaenocladius</tp:taxon-name-part><tp:taxon-name-part taxon-name-part-type="species" reg="chrissichuckorum">chrissichuckorum</tp:taxon-name-part></tp:taxon-name></italic> with a wide and short, triangular anal point similar to that of <italic><tp:taxon-name><tp:taxon-name-part taxon-name-part-type="genus" reg="Bryophaenocladius">B.</tp:taxon-name-part><tp:taxon-name-part taxon-name-part-type="species" reg="palmerparcum">palmerparcum</tp:taxon-name-part></tp:taxon-name></italic> sp. nov. The first author has also observed this character of short anal point in Neotropical species (AN pers. obs. of specimens from Costa Rica). What is also observable is that besides the variation in shape and size of the anal point, as discussed in <xref ref-type="bibr" rid="B16">Donato et al. (2024)</xref>, those species with the short anal point can still possess the hyaline section, such as <italic><tp:taxon-name><tp:taxon-name-part taxon-name-part-type="genus" reg="Bryophaenocladius">Bryophaenocladius</tp:taxon-name-part><tp:taxon-name-part taxon-name-part-type="species" reg="inconstans">inconstans</tp:taxon-name-part></tp:taxon-name></italic> Brundin, 1947 and some lacking, such as the case of <italic><tp:taxon-name><tp:taxon-name-part taxon-name-part-type="genus" reg="Bryophaenocladius">B.</tp:taxon-name-part><tp:taxon-name-part taxon-name-part-type="species" reg="palmerparcum">palmerparcum</tp:taxon-name-part></tp:taxon-name></italic>, <italic><tp:taxon-name><tp:taxon-name-part taxon-name-part-type="genus" reg="Bryophaenocladius">B.</tp:taxon-name-part><tp:taxon-name-part taxon-name-part-type="species" reg="chrissichuckorum">chrissichuckorum</tp:taxon-name-part></tp:taxon-name></italic> and <italic><tp:taxon-name><tp:taxon-name-part taxon-name-part-type="genus" reg="Bryophaenocladius">B.</tp:taxon-name-part><tp:taxon-name-part taxon-name-part-type="species" reg="pleuralis">pleuralis</tp:taxon-name-part></tp:taxon-name></italic>. Therefore, the presence of an anterior hyaline section of the anal point can also separate species with a reduced anal point.</p></tp:treatment-sec><ref-list><ref id="B16"><mixed-citation xmlns:xlink="http://www.w3.org/1999/xlink" xlink:type="simple"><person-group><name name-style="western"><surname>Donato</surname><given-names>M</given-names></name><name name-style="western"><surname>Mauad</surname><given-names>M</given-names></name><name name-style="western"><surname>Siri</surname><given-names>A</given-names></name></person-group> (<year>2024</year>) <article-title>New species of <italic><tp:taxon-name><tp:taxon-name-part taxon-name-part-type="genus">Bryophaenocladius</tp:taxon-name-part></tp:taxon-name></italic> Thienemann, 1934 (<tp:taxon-name><tp:taxon-name-part taxon-name-part-type="order">Diptera</tp:taxon-name-part></tp:taxon-name>: <tp:taxon-name><tp:taxon-name-part taxon-name-part-type="family">Chironomidae</tp:taxon-name-part></tp:taxon-name>) from Argentina.</article-title><source>Zootaxa</source><volume>5448</volume>(<issue>2</issue>): <fpage>283</fpage>–<lpage>291</lpage>. <ext-link xlink:href="10.11646/zootaxa.5448.2.8" ext-link-type="doi" xlink:type="simple">https://doi.org/10.11646/zootaxa.5448.2.8</ext-link></mixed-citation></ref><ref id="B55"><mixed-citation xmlns:xlink="http://www.w3.org/1999/xlink" xlink:type="simple"><person-group><name name-style="western"><surname>Wang</surname><given-names>XH</given-names></name><name name-style="western"><surname>Liu</surname><given-names>Z</given-names></name><name name-style="western"><surname>Epler</surname><given-names>JH</given-names></name></person-group> (<year>2004</year>) <article-title>New species of <italic><tp:taxon-name><tp:taxon-name-part taxon-name-part-type="genus">Bryophaenocladius</tp:taxon-name-part></tp:taxon-name></italic> Thienemann from the Nearctic Region (<tp:taxon-name><tp:taxon-name-part taxon-name-part-type="order">Diptera</tp:taxon-name-part></tp:taxon-name>: <tp:taxon-name><tp:taxon-name-part taxon-name-part-type="family">Chironomidae</tp:taxon-name-part></tp:taxon-name>: <tp:taxon-name><tp:taxon-name-part taxon-name-part-type="subfamily">Orthocladiinae</tp:taxon-name-part></tp:taxon-name>).</article-title><source>Zootaxa</source><volume>581</volume>(<issue>1</issue>): <fpage>1</fpage>–<lpage>10</lpage>. <ext-link xlink:href="10.11646/zootaxa.581.1.1" ext-link-type="doi" xlink:type="simple">https://doi.org/10.11646/zootaxa.581.1.1</ext-link></mixed-citation></ref><ref id="B32"><mixed-citation xmlns:xlink="http://www.w3.org/1999/xlink" xlink:type="simple"><person-group><name name-style="western"><surname>Makarchenko</surname><given-names>EA</given-names></name><name name-style="western"><surname>Makarchenko</surname><given-names>MA</given-names></name></person-group> (<year>2009</year>) <article-title>New records of chironomids (<tp:taxon-name><tp:taxon-name-part taxon-name-part-type="order">Diptera</tp:taxon-name-part></tp:taxon-name>, <tp:taxon-name><tp:taxon-name-part taxon-name-part-type="family">Chironomidae</tp:taxon-name-part></tp:taxon-name>, <tp:taxon-name><tp:taxon-name-part taxon-name-part-type="subfamily">Orthocladiinae</tp:taxon-name-part></tp:taxon-name>) in Far East and bordering territories. VII. <italic><tp:taxon-name><tp:taxon-name-part taxon-name-part-type="genus">Bryophaenocladius</tp:taxon-name-part></tp:taxon-name></italic> Thienemann.</article-title><source>Eurasian Entomological Journal</source><volume>8</volume>: <fpage>51</fpage>–<lpage>63</lpage>.</mixed-citation></ref><ref id="B17"><mixed-citation xmlns:xlink="http://www.w3.org/1999/xlink" xlink:type="simple"><person-group><name name-style="western"><surname>Epler</surname><given-names>JH</given-names></name></person-group> (<year>2012</year>) <article-title>A brachypterous <italic><tp:taxon-name><tp:taxon-name-part taxon-name-part-type="genus">Bryophaenocladius</tp:taxon-name-part></tp:taxon-name></italic> (<tp:taxon-name><tp:taxon-name-part taxon-name-part-type="order">Diptera</tp:taxon-name-part></tp:taxon-name>: <tp:taxon-name><tp:taxon-name-part taxon-name-part-type="family">Chironomidae</tp:taxon-name-part></tp:taxon-name>: <tp:taxon-name><tp:taxon-name-part taxon-name-part-type="subfamily">Orthocladiinae</tp:taxon-name-part></tp:taxon-name>) with hypopygium inversum from Heggie’s Rock, Georgia, USA.</article-title><source>Zootaxa</source><volume>3355</volume>(<issue>1</issue>): <fpage>51</fpage>–<lpage>61</lpage>. <ext-link xlink:href="10.11646/zootaxa.3355.1.3" ext-link-type="doi" xlink:type="simple">https://doi.org/10.11646/zootaxa.3355.1.3</ext-link></mixed-citation></ref></ref-list></tp:taxon-treatment>
