# Supplementary material for: ﻿New species and a fascinating diversity of Chironomidae (Diptera, Insecta) in and around an overlooked urban vernal pool
Source: Zookeys. 2024 Jul 29;1208:133–63. doi: 10.3897/zookeys.1208.124495 (PMC11301030; doi:10.3897/zookeys.1208.124495)
Supplement: XML Treatment for Limnophyes stagnum [file zookeys.1208.124495-treatment2.xml]

<!DOCTYPE tp:taxon-treatment
  PUBLIC "-//TaxonX//DTD Taxonomic Treatment Publishing DTD v0 20100105//EN" "tax-treatment-NSO.dtd">
<tp:taxon-treatment xmlns:tp="http://www.plazi.org/taxpub"><tp:treatment-meta><kwd-group><label>Taxon classification</label><kwd>
                <named-content content-type="kingdom">Animalia</named-content>
              </kwd><kwd>
                <named-content content-type="order">Diptera</named-content>
              </kwd><kwd>
                <named-content content-type="family">Chironomidae</named-content>
              </kwd></kwd-group><mixed-citation publication-type="journal"><person-group><name><surname>Namayandeh</surname><given-names>Armin</given-names></name><name><surname>Guerra</surname><given-names>Sergio</given-names></name><name><surname>Islam</surname><given-names>Natasha</given-names></name><name><surname>James</surname><given-names>Taylor</given-names></name><name><surname>Hudson</surname><given-names>Patrick L.</given-names></name><name><surname>Ghaderi</surname><given-names>Edris</given-names></name><name><surname>Yusuf</surname><given-names>Thameena</given-names></name><name><surname>Vasquez</surname><given-names>Adrian A.</given-names></name><name><surname>Ram</surname><given-names>Jeffrey L.</given-names></name></person-group><article-title>﻿New species and a fascinating diversity of <tp:taxon-name><tp:taxon-name-part taxon-name-part-type="family">Chironomidae</tp:taxon-name-part></tp:taxon-name> (<tp:taxon-name><tp:taxon-name-part taxon-name-part-type="order">Diptera</tp:taxon-name-part></tp:taxon-name>, <tp:taxon-name><tp:taxon-name-part taxon-name-part-type="class">Insecta</tp:taxon-name-part></tp:taxon-name>) in and around an overlooked urban vernal pool</article-title><source>Zookeys</source><day>29</day><month>07</month><year>2024</year><volume>1208</volume><fpage>133</fpage><lpage>163</lpage><pub-id pub-id-type="doi">10.3897/zookeys.1208.124495</pub-id></mixed-citation></tp:treatment-meta><tp:nomenclature><label>﻿</label><tp:taxon-name>
              <object-id xmlns:xlink="http://www.w3.org/1999/xlink" content-type="arpha" xlink:type="simple">877B68D2-BDD1-5340-A3E3-E1E75489F301</object-id>
              <tp:taxon-name-part taxon-name-part-type="genus" reg="Limnophyes">Limnophyes</tp:taxon-name-part>
              <tp:taxon-name-part taxon-name-part-type="species" reg="stagnum">stagnum</tp:taxon-name-part>
              <object-id xmlns:xlink="http://www.w3.org/1999/xlink" content-type="zoobank" xlink:type="simple">https://zoobank.org/38F6ED6F-9E46-4A00-93EE-0110BF969C6C</object-id>
            </tp:taxon-name><tp:taxon-authority>Namayandeh, Guerra &amp; Ram</tp:taxon-authority><tp:taxon-status xmlns:xlink="http://www.w3.org/1999/xlink" xlink:type="simple">sp. nov.</tp:taxon-status><xref ref-type="fig" rid="F8">Figs 8</xref><xref ref-type="fig" rid="F9">, 9</xref></tp:nomenclature><tp:treatment-sec sec-type="type material" id="SECID0EDPBG"><title>Type material.</title><p><bold><italic>Holotype</italic></bold> 1 male; USA, Michigan, Detroit, Palmer Park, Pond A; <named-content xmlns:xlink="http://www.w3.org/1999/xlink" content-type="dwc:verbatimCoordinates" xlink:type="simple"><named-content content-type="geo-json" specific-use="{&#34;type&#34;:&#34;Point&#34;,&#34;coordinates&#34;:[-83.117410,42.427660]}" id="NCID0ERPBG" xlink:type="simple">42.42766°N, 83.11741°W</named-content></named-content>; leg. P.L. Hudson; 29.xi.2023, dep. <abbrev xmlns:xlink="http://www.w3.org/1999/xlink" xlink:title="Albert J. Cook Arthropod Research Collection" id="ABBRID0EWPBG" xlink:type="simple">ARC</abbrev>. <bold><italic>Paratypes</italic></bold> 2 males, 3 females; same as holotype.</p></tp:treatment-sec><tp:treatment-sec sec-type="description" id="SECID0E4PBG"><title>Diagnostic characters.</title><p>Adults of this species can be separated from other <italic><tp:taxon-name><tp:taxon-name-part taxon-name-part-type="genus" reg="Limnophyes">Limnophyes</tp:taxon-name-part></tp:taxon-name></italic> by the combination of the following characteristics: Adults with no thoracic lanceolate setae and 2 prescutellars; adult male without humeral setae, female with single humeral setae; male with 3 epimerons, 1 posterior anepisternum II, 1–2 preepisternals anteriorly parallel to antepronotum and close to anapleural suture; female with 2 posterior anepisternals II; 6 epimeron II; 11 preepisternals which 9 anteriorly clustered horizontally, separated from 2 vertical; male antenna with 10 flagellomeres and AR 0.86; female antenna with 4 flagellomere and AR 0.5; male anal point extremely short, almost receded, wide and triangular with apex rounded and gonostylus expanded evenly from base to apex; female with apodeme lobe not distinct; cercus pediform.</p></tp:treatment-sec><tp:treatment-sec sec-type="description" id="SECID0EKQBG"><title>Description.</title><p><bold>Male</bold> (<italic>n</italic> = 3, unless otherwise indicated). Total length 1.8–1.9 mm. Wing 0.91–1.1 mm long and 0.3 mm wide.</p><p><bold><italic>Coloration</italic>.</bold> Head, thorax, legs, tergites, sternites, and hypopygium blackish brown. Wings and halters grey.</p><p><bold><italic>Head</italic></bold> (Fig. <xref ref-type="fig" rid="F8">8A, B</xref>). Antenna with 10 flagellomeres, last flagellomere with 4 sensilla chaetica, groove starts at the apex of the second segment (Fig. <xref ref-type="fig" rid="F8">8A</xref>), AR 0.86 (<italic>n</italic> = 1). Eyes bare, without dorsomedial extension. Temporal setae 1 inner vertical (Fig. <xref ref-type="fig" rid="F8">8B</xref>). Tentorium 113–123, 118 μm long. Clypeus triangular, 82–95, 88 μm long and 106–125, 116 μm wide, bearing 8–10, 9 setae, setae 42–71, 56 μm long. Palpal segment lengths (in μm): 38, 36, 58, 54, 83 (<italic>n</italic> = 1).</p><fig id="F8" position="float" orientation="portrait"><object-id xmlns:xlink="http://www.w3.org/1999/xlink" content-type="doi" xlink:type="simple">10.3897/zookeys.1208.124495.figure8</object-id><object-id xmlns:xlink="http://www.w3.org/1999/xlink" content-type="arpha" xlink:type="simple">7102A1B7-BFD5-5ECD-B1BE-F9634DDA52EA</object-id><label>Figure 8.</label><caption><p><italic><tp:taxon-name><tp:taxon-name-part taxon-name-part-type="genus" reg="Limnophyes">Limnophyes</tp:taxon-name-part><tp:taxon-name-part taxon-name-part-type="species" reg="stagnum">stagnum</tp:taxon-name-part></tp:taxon-name></italic> sp. nov., adult male <bold>A</bold> antenna <bold>B</bold> head <bold>C</bold> thorax <bold>D</bold> wing <bold>E</bold> hypopygium. Scale bars: 100 µm.</p></caption><graphic xmlns:xlink="http://www.w3.org/1999/xlink" xlink:href="zookeys-1208-133_article-124495__-g008.jpg" position="float" orientation="portrait" xlink:type="simple" id="oo_1103619.jpg"><uri content-type="original_file" xlink:type="simple">https://binary.pensoft.net/fig/1103619</uri></graphic></fig><p><bold><italic>Thorax</italic></bold> (Fig. <xref ref-type="fig" rid="F8">8C</xref>). Lanceolate setae absent. Acrostichals 6; dorsocentrals 9–10; prealars 5; scutellars 4 in single row; antepronotals 2; lanceolate humerals absent; 2 prescutellars; epimeron 3; posterior anepisternum II 1; 1–2 preepisternals anteriorly parallel to antepronotum and close to anapleural suture.</p><p><bold><italic>Wing</italic></bold> (Fig. <xref ref-type="fig" rid="F8">8D</xref>). Brachiolum with 1 seta. Squama with 2 setae. All veins bare. Costa extension 62 μm long (<italic>n</italic> = 1). Anal lobe well-reduced. Microtrichia visible at 10 ×.</p><p><bold><italic>Legs</italic>.</bold> Fore tibia spur 36–45, 40 μm long, mid tibia spurs 16 and 14 μm long, hind tibia spurs 31 and 24 μm long, hind tibia comb with around 10 spines. Lengths and proportions of legs as in Table <xref ref-type="table" rid="T3">3</xref>.</p><table-wrap id="T3" position="float" orientation="portrait"><label>Table 3.</label><caption><p>Male leg lengths (μm) and proportions of <italic><tp:taxon-name><tp:taxon-name-part taxon-name-part-type="genus" reg="Limnophyes">Limnophyes</tp:taxon-name-part><tp:taxon-name-part taxon-name-part-type="species" reg="stagnum">stagnum</tp:taxon-name-part></tp:taxon-name></italic> sp. nov.</p></caption><table id="TID0EEZBI" rules="all"><tbody><tr><th rowspan="1" colspan="1"/><th rowspan="1" colspan="1">fe</th><th rowspan="1" colspan="1">ti</th><th rowspan="1" colspan="1">ta<sub>1</sub></th><th rowspan="1" colspan="1">ta<sub>2</sub></th><th rowspan="1" colspan="1">ta<sub>3</sub></th><th rowspan="1" colspan="1">ta<sub>4</sub></th><th rowspan="1" colspan="1">ta<sub>5</sub></th><th rowspan="1" colspan="1">LR</th><th rowspan="1" colspan="1">BV</th><th rowspan="1" colspan="1">SV</th></tr><tr><td rowspan="1" colspan="1">
                      <bold>P<sub>1</sub></bold>
                    </td><td rowspan="1" colspan="1">469</td><td rowspan="1" colspan="1">541</td><td rowspan="1" colspan="1">278</td><td rowspan="1" colspan="1">163</td><td rowspan="1" colspan="1">104</td><td rowspan="1" colspan="1">60</td><td rowspan="1" colspan="1">69</td><td rowspan="1" colspan="1">0.50</td><td rowspan="1" colspan="1">3.3</td><td rowspan="1" colspan="1">3.6</td></tr><tr><td rowspan="1" colspan="1">
                      <bold>P<sub>2</sub></bold>
                    </td><td rowspan="1" colspan="1">496</td><td rowspan="1" colspan="1">471</td><td rowspan="1" colspan="1">205</td><td rowspan="1" colspan="1">116</td><td rowspan="1" colspan="1">69</td><td rowspan="1" colspan="1">47</td><td rowspan="1" colspan="1">63</td><td rowspan="1" colspan="1">0.40</td><td rowspan="1" colspan="1">4.0</td><td rowspan="1" colspan="1">4.7</td></tr><tr><td rowspan="1" colspan="1">
                      <bold>P<sub>3</sub></bold>
                    </td><td rowspan="1" colspan="1">447</td><td rowspan="1" colspan="1">515</td><td rowspan="1" colspan="1">282</td><td rowspan="1" colspan="1">150</td><td rowspan="1" colspan="1">118</td><td rowspan="1" colspan="1">41</td><td rowspan="1" colspan="1">68</td><td rowspan="1" colspan="1">0.50</td><td rowspan="1" colspan="1">3.3</td><td rowspan="1" colspan="1">3.4</td></tr></tbody></table></table-wrap><p><bold><italic>Hypopygium</italic></bold> (Fig. <xref ref-type="fig" rid="F8">8E</xref>). Anal point extremely short, almost receded, wide, and triangular with apex rounded; anal point 6–15, 10 μm long and 14–34, 24 μm wide. Virga bifid and short, 11–12 μm long. Transverse sternapodeme with well-developed oral projections; sternapodeme 75–79, 77 μm long. Phallapodeme 28–40, 34 μm long. Inferior volsella small triangular lobe covered in numerous simple setae. Gonostylus expanded evenly from base to apex, 67–73, 70 μm long; crista <tp:taxon-name><tp:taxon-name-part taxon-name-part-type="genus" reg="Chironomus"/><tp:taxon-name-part taxon-name-part-type="species" reg="dorsalis">dorsalis</tp:taxon-name-part></tp:taxon-name> very narrow. Gonocoxite 90–116, 103 μm long. HR 1.2–1.7, 1.5, HV 2.5–2.9, 2.7.</p><p><bold>Female</bold> (<italic>n</italic> = 3). Total length 1.7–1.8 mm. Wing 0.96 mm long, 0.38 mm wide.</p><p><bold><italic>Coloration</italic>.</bold> Same as the male.</p><p><bold><italic>Head</italic></bold> (Fig. <xref ref-type="fig" rid="F9">9A</xref>). Antenna with 4 flagellomeres, last flagellomere with 4 sensilla chaetica, Antennal segments 1–4 (in μm): 75–77, 76; 49, 47, 87, AR 0.5. Eyes bare. Temporal setae 2, including 1 inner vertical and 1 frontal. Tentorium 141–145, 143 μm long. Clypeus triangular, 59 μm long and 46 μm wide, bearing 13 setae, setae 37–59, 47 μm long. Palpal segment lengths (in μm): 46, 32, 52, 54, 75.</p><fig id="F9" position="float" orientation="portrait"><object-id xmlns:xlink="http://www.w3.org/1999/xlink" content-type="doi" xlink:type="simple">10.3897/zookeys.1208.124495.figure9</object-id><object-id xmlns:xlink="http://www.w3.org/1999/xlink" content-type="arpha" xlink:type="simple">DEA6E524-3639-5C9B-AC30-F5FBC8AB2CFC</object-id><label>Figure 9.</label><caption><p><italic><tp:taxon-name><tp:taxon-name-part taxon-name-part-type="genus" reg="Limnophyes">Limnophyes</tp:taxon-name-part><tp:taxon-name-part taxon-name-part-type="species" reg="stagnum">stagnum</tp:taxon-name-part></tp:taxon-name></italic> sp. nov., adult female <bold>A</bold> head <bold>B</bold> thorax <bold>C</bold> genitalia ventral <bold>E</bold> genitalia dorsal. Scale bars: 100 µm.</p></caption><graphic xmlns:xlink="http://www.w3.org/1999/xlink" xlink:href="zookeys-1208-133_article-124495__-g009.jpg" position="float" orientation="portrait" xlink:type="simple" id="oo_1103620.jpg"><uri content-type="original_file" xlink:type="simple">https://binary.pensoft.net/fig/1103620</uri></graphic></fig><p><bold><italic>Thorax</italic></bold> (Fig. <xref ref-type="fig" rid="F9">9B</xref>). Acrostichals 5; dorsocentrals 8–12, 9 in a single row; prealars 5; scutellars 4 in single row; 1 humerals, non-lanceolate; 2 prescutellars non-lanceolate; 7 antepronotals; 2 posterior anepisternals II; 6 epimeron II; 11 preepisternals, 9 clustered horizontally close to epimeron, 4 horizontally arching close to anapleural suture.</p><p><bold><italic>Wing</italic></bold> (Fig. <xref ref-type="fig" rid="F9">9C</xref>). Brachiolum with 1 seta. Squama bare. R with 3–8, 5 setae, R<sub>1</sub> with 4–5 setae; R<sub>4+5</sub> with 9–10 setae; other veins bare. Costa extension 50–74, 62 μm. Microtrichia visible at 10 × magnification.</p><p><bold><italic>Legs</italic>.</bold> Hind and mid femur with keel. Fore tibia spur 22–23 μm long, mid tibia spur 21 μm long, second one broken; hind tibia missing. Lengths and proportions of legs as in Table <xref ref-type="table" rid="T4">4</xref>.</p><table-wrap id="T4" position="float" orientation="portrait"><label>Table 4.</label><caption><p>Female leg lengths (μm) and proportions of <italic><tp:taxon-name><tp:taxon-name-part taxon-name-part-type="genus" reg="Limnophyes">Limnophyes</tp:taxon-name-part><tp:taxon-name-part taxon-name-part-type="species" reg="stagnum">stagnum</tp:taxon-name-part></tp:taxon-name></italic> sp. nov.</p></caption><table id="TID0EFBCI" rules="all"><tbody><tr><th rowspan="1" colspan="1"/><th rowspan="1" colspan="1">fe</th><th rowspan="1" colspan="1">ti</th><th rowspan="1" colspan="1">ta<sub>1</sub></th><th rowspan="1" colspan="1">ta<sub>2</sub></th><th rowspan="1" colspan="1">ta<sub>3</sub></th><th rowspan="1" colspan="1">ta<sub>4</sub></th><th rowspan="1" colspan="1">ta<sub>5</sub></th><th rowspan="1" colspan="1">LR</th><th rowspan="1" colspan="1">BV</th><th rowspan="1" colspan="1">SV</th></tr><tr><td rowspan="1" colspan="1">
                      <bold>P<sub>1</sub></bold>
                    </td><td rowspan="1" colspan="1">358</td><td rowspan="1" colspan="1">440</td><td rowspan="1" colspan="1">224</td><td rowspan="1" colspan="1">135</td><td rowspan="1" colspan="1">86</td><td rowspan="1" colspan="1">51</td><td rowspan="1" colspan="1">22</td><td rowspan="1" colspan="1">0.50</td><td rowspan="1" colspan="1">3.0</td><td rowspan="1" colspan="1">3.6</td></tr><tr><td rowspan="1" colspan="1">
                      <bold>P<sub>2</sub></bold>
                    </td><td rowspan="1" colspan="1">440</td><td rowspan="1" colspan="1">427</td><td rowspan="1" colspan="1">190</td><td rowspan="1" colspan="1">90</td><td rowspan="1" colspan="1">61</td><td rowspan="1" colspan="1">39</td><td rowspan="1" colspan="1">64</td><td rowspan="1" colspan="1">0.40</td><td rowspan="1" colspan="1">4.2</td><td rowspan="1" colspan="1">4.6</td></tr><tr><td rowspan="1" colspan="1">
                      <bold>P<sub>3</sub></bold>
                    </td><td rowspan="1" colspan="1">–</td><td rowspan="1" colspan="1">–</td><td rowspan="1" colspan="1">–</td><td rowspan="1" colspan="1">–</td><td rowspan="1" colspan="1">–</td><td rowspan="1" colspan="1">–</td><td rowspan="1" colspan="1">–</td><td rowspan="1" colspan="1">–</td><td rowspan="1" colspan="1">–</td><td rowspan="1" colspan="1">–</td></tr></tbody></table></table-wrap><p><bold><italic>Genitalia</italic></bold> (Figs <xref ref-type="fig" rid="F9">9D, E</xref>). Seminal capsules 62–89, 72 μm long, and 47–90, 71 μm wide, semi-circular; spermathecal very long, with well-developed bulb (Fig. <xref ref-type="fig" rid="F9">9D</xref>). Notum 76–113, 92 µm long, notum and ramus 143–191, 165 µm long. Gonapophysis VIII divided into ventrolateral and thin dorsomesal lobe (Fig. <xref ref-type="fig" rid="F9">9D</xref>). Apodeme lobe not distinct. Gonocoxite developed, triangular with around 6–9 setae (Fig. <xref ref-type="fig" rid="F9">9E</xref>). Tergite IX undivided. Cercus small, pediform, 58–72, 65 µm long, and 42–54, 48 µm wide (Fig. <xref ref-type="fig" rid="F9">9E</xref>).</p><p><bold>Immatures.</bold> Unknown.</p></tp:treatment-sec><tp:treatment-sec sec-type="etymology" id="SECID0E1DAI"><title>Etymology.</title><p>The species is named after the habitat where it is found. The word <italic><tp:taxon-name><tp:taxon-name-part taxon-name-part-type="genus" reg="Limnophyes"/><tp:taxon-name-part taxon-name-part-type="species" reg="stagnum">stagnum</tp:taxon-name-part></tp:taxon-name></italic> is Latin, meaning pond or pool.</p></tp:treatment-sec><tp:treatment-sec sec-type="distribution" id="SECID0EKEAI"><title>Distribution.</title><p>Canada (British Columbia, Ontario); USA (Michigan).</p></tp:treatment-sec><tp:treatment-sec sec-type="remarks" id="SECID0EPEAI"><title>Remarks.</title><p>This is a very unusual <italic><tp:taxon-name><tp:taxon-name-part taxon-name-part-type="genus" reg="Limnophyes">Limnophyes</tp:taxon-name-part></tp:taxon-name></italic> species; lack of lanceolate setae on both sexes, lack of humeral setae in males, and single humeral setae in females are distinguishing characteristics. However, the Neotropical species <italic><tp:taxon-name><tp:taxon-name-part taxon-name-part-type="genus" reg="Limnophyes">Limnophyes</tp:taxon-name-part><tp:taxon-name-part taxon-name-part-type="species" reg="brachyarthra">brachyarthra</tp:taxon-name-part></tp:taxon-name></italic> (Edwards, 1931) described by <xref ref-type="bibr" rid="B50">Sæther (1990)</xref> also lacks lanceolate setae and humerals. The adults of <italic><tp:taxon-name><tp:taxon-name-part taxon-name-part-type="genus" reg="Limnophyes">L.</tp:taxon-name-part><tp:taxon-name-part taxon-name-part-type="species" reg="stagnum">stagnum</tp:taxon-name-part></tp:taxon-name></italic> sp. nov. can be easily separated from those of <italic><tp:taxon-name><tp:taxon-name-part taxon-name-part-type="genus" reg="Limnophyes">L.</tp:taxon-name-part><tp:taxon-name-part taxon-name-part-type="species" reg="brachyarthra">brachyarthra</tp:taxon-name-part></tp:taxon-name></italic> based on the number of antennal flagellomere and AR. Additionally, the chaetotaxy of the thorax varies between the two species, and adult males have gonostylus of different shapes and sizes. According to <xref ref-type="bibr" rid="B48">Sæther (1985)</xref> the placement of lanceolate humeral setae in relation to the humeral pit varies among <italic><tp:taxon-name><tp:taxon-name-part taxon-name-part-type="genus" reg="Limnophyes">Limnophyes</tp:taxon-name-part></tp:taxon-name></italic> species. The lanceolate setae can be in or on the margin of humeral pit, concentrated around or above the pit, or scattered over the humerals. Although the lanceolate setae are missing in <italic><tp:taxon-name><tp:taxon-name-part taxon-name-part-type="genus" reg="Limnophyes">L.</tp:taxon-name-part><tp:taxon-name-part taxon-name-part-type="species" reg="stagnum">stagnum</tp:taxon-name-part></tp:taxon-name></italic> sp. nov., the humeral seta of the female is located on the pit, similar to that in <italic><tp:taxon-name><tp:taxon-name-part taxon-name-part-type="genus" reg="Limnophyes">L.</tp:taxon-name-part><tp:taxon-name-part taxon-name-part-type="species" reg="natalensis">natalensis</tp:taxon-name-part></tp:taxon-name></italic>. The shape of the hypopygium of the new species also resembles <italic><tp:taxon-name><tp:taxon-name-part taxon-name-part-type="genus" reg="Limnophyes">Limnophyes</tp:taxon-name-part><tp:taxon-name-part taxon-name-part-type="species" reg="natalensis">natalensis</tp:taxon-name-part></tp:taxon-name></italic> Kieffer, 1914 as well as <italic><tp:taxon-name><tp:taxon-name-part taxon-name-part-type="genus" reg="Limnopyes">Limnopyes</tp:taxon-name-part><tp:taxon-name-part taxon-name-part-type="species" reg="difficilis">difficilis</tp:taxon-name-part></tp:taxon-name></italic> Brundin, 1947. The adult male of the new species can be separated from the adult males of <italic><tp:taxon-name><tp:taxon-name-part taxon-name-part-type="genus" reg="Limnophyes">L.</tp:taxon-name-part><tp:taxon-name-part taxon-name-part-type="species" reg="natalensis">natalensis</tp:taxon-name-part></tp:taxon-name></italic> and <italic><tp:taxon-name><tp:taxon-name-part taxon-name-part-type="genus" reg="Limnopyes">L.</tp:taxon-name-part><tp:taxon-name-part taxon-name-part-type="species" reg="difficilis">difficilis</tp:taxon-name-part></tp:taxon-name></italic> based on the number of antennal flagellomeres, antennal ratio, lack of lanceolate and humeral setae, number and formation of thoracic setation, and bare squama. The adult female of the new species can be separated from the adult females of <italic><tp:taxon-name><tp:taxon-name-part taxon-name-part-type="genus" reg="Limnophyes">L.</tp:taxon-name-part><tp:taxon-name-part taxon-name-part-type="species" reg="natalensis">natalensis</tp:taxon-name-part></tp:taxon-name></italic> and <italic><tp:taxon-name><tp:taxon-name-part taxon-name-part-type="genus" reg="Limnopyes">L.</tp:taxon-name-part><tp:taxon-name-part taxon-name-part-type="species" reg="difficilis">difficilis</tp:taxon-name-part></tp:taxon-name></italic> based on the number of humeral setae, number and formation of thoracic setation, bare squama, and size of the notum.</p></tp:treatment-sec><ref-list><ref id="B50"><mixed-citation xmlns:xlink="http://www.w3.org/1999/xlink" xlink:type="simple"><person-group><name name-style="western"><surname>Sæther</surname><given-names>OA</given-names></name></person-group> (<year>1990</year>) <article-title>A revision of the Neotropical types described as <tp:taxon-name><tp:taxon-name-part taxon-name-part-type="genus">Spaniotoma</tp:taxon-name-part> (<tp:taxon-name-part taxon-name-part-type="subgenus">Limnophyes</tp:taxon-name-part>)</tp:taxon-name> by Edwards 1931, with the description of <italic><tp:taxon-name><tp:taxon-name-part taxon-name-part-type="genus">Edwardsidia</tp:taxon-name-part></tp:taxon-name></italic> gen. n. (<tp:taxon-name><tp:taxon-name-part taxon-name-part-type="order">Diptera</tp:taxon-name-part></tp:taxon-name>: <tp:taxon-name><tp:taxon-name-part taxon-name-part-type="family">Chironomidae</tp:taxon-name-part></tp:taxon-name>).</article-title><source>Insect Systematics &amp; Evolution</source><volume>21</volume>(<issue>3</issue>): <fpage>305</fpage>–<lpage>319</lpage>. <ext-link xlink:href="10.1163/187631290X00229" ext-link-type="doi" xlink:type="simple">https://doi.org/10.1163/187631290X00229</ext-link></mixed-citation></ref><ref id="B48"><mixed-citation xmlns:xlink="http://www.w3.org/1999/xlink" xlink:type="simple"><person-group><name name-style="western"><surname>Sæther</surname><given-names>OA</given-names></name></person-group> (<year>1985</year>) A review of the genus <italic><tp:taxon-name><tp:taxon-name-part taxon-name-part-type="genus">Limnophyes</tp:taxon-name-part></tp:taxon-name></italic> Eaton from the Holarctic and Afrotropical regions (<tp:taxon-name><tp:taxon-name-part taxon-name-part-type="order">Diptera</tp:taxon-name-part></tp:taxon-name>: <tp:taxon-name><tp:taxon-name-part taxon-name-part-type="family">Chironomidae</tp:taxon-name-part></tp:taxon-name>, <tp:taxon-name><tp:taxon-name-part taxon-name-part-type="subfamily">Orthocladiinae</tp:taxon-name-part></tp:taxon-name>). Entomologica Scandinavica (Supplement 35): 1–139.</mixed-citation></ref></ref-list></tp:taxon-treatment>
