# Supplementary material for: ﻿New species and a fascinating diversity of Chironomidae (Diptera, Insecta) in and around an overlooked urban vernal pool
Source: Zookeys. 2024 Jul 29;1208:133–63. doi: 10.3897/zookeys.1208.124495 (PMC11301030; doi:10.3897/zookeys.1208.124495)
Supplement: XML Treatment for Rheocricotopus (s. s.) angustus [file zookeys.1208.124495-treatment3.xml]

<!DOCTYPE tp:taxon-treatment
  PUBLIC "-//TaxonX//DTD Taxonomic Treatment Publishing DTD v0 20100105//EN" "tax-treatment-NSO.dtd">
<tp:taxon-treatment xmlns:tp="http://www.plazi.org/taxpub"><tp:treatment-meta><kwd-group><label>Taxon classification</label><kwd>
                <named-content content-type="kingdom">Animalia</named-content>
              </kwd><kwd>
                <named-content content-type="order">Diptera</named-content>
              </kwd><kwd>
                <named-content content-type="family">Chironomidae</named-content>
              </kwd></kwd-group><mixed-citation publication-type="journal"><person-group><name><surname>Namayandeh</surname><given-names>Armin</given-names></name><name><surname>Guerra</surname><given-names>Sergio</given-names></name><name><surname>Islam</surname><given-names>Natasha</given-names></name><name><surname>James</surname><given-names>Taylor</given-names></name><name><surname>Hudson</surname><given-names>Patrick L.</given-names></name><name><surname>Ghaderi</surname><given-names>Edris</given-names></name><name><surname>Yusuf</surname><given-names>Thameena</given-names></name><name><surname>Vasquez</surname><given-names>Adrian A.</given-names></name><name><surname>Ram</surname><given-names>Jeffrey L.</given-names></name></person-group><article-title>﻿New species and a fascinating diversity of <tp:taxon-name><tp:taxon-name-part taxon-name-part-type="family">Chironomidae</tp:taxon-name-part></tp:taxon-name> (<tp:taxon-name><tp:taxon-name-part taxon-name-part-type="order">Diptera</tp:taxon-name-part></tp:taxon-name>, <tp:taxon-name><tp:taxon-name-part taxon-name-part-type="class">Insecta</tp:taxon-name-part></tp:taxon-name>) in and around an overlooked urban vernal pool</article-title><source>Zookeys</source><day>29</day><month>07</month><year>2024</year><volume>1208</volume><fpage>133</fpage><lpage>163</lpage><pub-id pub-id-type="doi">10.3897/zookeys.1208.124495</pub-id></mixed-citation></tp:treatment-meta><tp:nomenclature><label>﻿</label><tp:taxon-name>
              <object-id xmlns:xlink="http://www.w3.org/1999/xlink" content-type="arpha" xlink:type="simple">30ED651F-014B-5287-8F4E-5ABCF5069BE4</object-id>
              <tp:taxon-name-part taxon-name-part-type="genus" reg="Rheocricotopus">Rheocricotopus</tp:taxon-name-part>
              <tp:taxon-name-part taxon-name-part-type="infraspecific-rank">(s. s.)</tp:taxon-name-part>
              <tp:taxon-name-part taxon-name-part-type="species" reg="angustus">angustus</tp:taxon-name-part>
              <object-id xmlns:xlink="http://www.w3.org/1999/xlink" content-type="zoobank" xlink:type="simple">https://zoobank.org/6D74F69B-4827-43E9-9F1F-122B9D9A8D1F</object-id>
            </tp:taxon-name><tp:taxon-authority> Namayandeh &amp; Hudson</tp:taxon-authority><tp:taxon-status xmlns:xlink="http://www.w3.org/1999/xlink" xlink:type="simple">sp. nov.</tp:taxon-status><xref ref-type="fig" rid="F10">Figs 10</xref><xref ref-type="fig" rid="F11">, 11</xref><xref ref-type="fig" rid="F12">, 12</xref></tp:nomenclature><tp:treatment-sec sec-type="type material" id="SECID0EALAI"><title>Type material.</title><p><bold><italic>Holotype</italic></bold> 1 male; Canada, Newfoundland, Terra Nova National Park; Blue Hill Road, <named-content xmlns:xlink="http://www.w3.org/1999/xlink" content-type="dwc:verbatimCoordinates" xlink:type="simple"><named-content content-type="geo-json" specific-use="{&#34;type&#34;:&#34;Point&#34;,&#34;coordinates&#34;:[-53.970200,48.598000]}" id="NCID0EOLAI" xlink:type="simple">48.598°N, -53.9702°W</named-content></named-content>; leg. E. Perry; 21.v.2013, dep. <named-content xmlns:xlink="http://www.w3.org/1999/xlink" content-type="dwc:institutional_code" xlink:title="Centre for Biodiversity Genomics, University of Guelph" xlink:href="http://grbio.org/institution/university-guelph" xlink:type="simple">CBG</named-content>. Paratypes 2 females, CANADA, Yukon Territory, Ivvavik National Park, <named-content xmlns:xlink="http://www.w3.org/1999/xlink" content-type="dwc:verbatimCoordinates" xlink:type="simple"><named-content content-type="geo-json" specific-use="{&#34;type&#34;:&#34;Point&#34;,&#34;coordinates&#34;:[-140.167000,69.169000]}" id="NCID0E1LAI" xlink:type="simple">69.169°N, -140.167°W</named-content></named-content>; leg. N. Perry; 29.vi.2014, dep. <named-content xmlns:xlink="http://www.w3.org/1999/xlink" content-type="dwc:institutional_code" xlink:title="Centre for Biodiversity Genomics, University of Guelph" xlink:href="http://grbio.org/institution/university-guelph" xlink:type="simple">CBG</named-content>. <bold><italic>Paratype</italic></bold> 1 larva; USA, Michigan, Detroit, Palmer Park, Pond A; <named-content xmlns:xlink="http://www.w3.org/1999/xlink" content-type="dwc:verbatimCoordinates" xlink:type="simple"><named-content content-type="geo-json" specific-use="{&#34;type&#34;:&#34;Point&#34;,&#34;coordinates&#34;:[-83.117410,42.427660]}" id="NCID0EJMAI" xlink:type="simple">42.42766°N, 83.11741°W</named-content></named-content>; leg. P.L. Hudson; 30.vi.2022, dep. <abbrev xmlns:xlink="http://www.w3.org/1999/xlink" xlink:title="Albert J. Cook Arthropod Research Collection" id="ABBRID0EOMAI" xlink:type="simple">ARC</abbrev>.</p></tp:treatment-sec><tp:treatment-sec sec-type="material" id="SECID0ESMAI"><title>Additional material examined.</title><p><italic><tp:taxon-name><tp:taxon-name-part taxon-name-part-type="genus" reg="Rheocricotopus">Rheocricotopus</tp:taxon-name-part></tp:taxon-name></italic> (<italic>s. s.</italic>) <italic><tp:taxon-name><tp:taxon-name-part taxon-name-part-type="genus" reg="Rheocricotopus"/><tp:taxon-name-part taxon-name-part-type="species" reg="effusus">effusus</tp:taxon-name-part></tp:taxon-name></italic> (Walker, 1856), 1 male, associated pupa and larval exuviae; USA, South Dakota, Yankton, Ed’s Creek, Gavins Point National Fish Hatchery, leg. P.L. Hudson, det. O.A. Sæther, dep. <abbrev xmlns:xlink="http://www.w3.org/1999/xlink" xlink:title="private collection of Patrick L. Hudson" id="ABBRID0ELNAI" xlink:type="simple">PLH</abbrev>. <italic><tp:taxon-name><tp:taxon-name-part taxon-name-part-type="genus" reg="Rheocricotopus">Rheocricotopus</tp:taxon-name-part></tp:taxon-name></italic> (<italic>s. s.</italic>) <italic><tp:taxon-name><tp:taxon-name-part taxon-name-part-type="genus" reg="Rheocricotopus"/><tp:taxon-name-part taxon-name-part-type="species" reg="effusus">effusus</tp:taxon-name-part></tp:taxon-name></italic> (Walker, 1856), 1 male, associated pupa and larva exuviae; USA, South Dakota, Yankton, Ed’s Creek, Gavins Point National Fish Hatchery, 11.x.1971, leg. P.L. Hudson, dep. <abbrev xmlns:xlink="http://www.w3.org/1999/xlink" xlink:title="private collection of Patrick L. Hudson" id="ABBRID0ECOAI" xlink:type="simple">PLH</abbrev>. <italic><tp:taxon-name><tp:taxon-name-part taxon-name-part-type="genus" reg="Rheocricotopus">Rheocricotopus</tp:taxon-name-part></tp:taxon-name></italic> (<italic>s. s.</italic>) <italic><tp:taxon-name><tp:taxon-name-part taxon-name-part-type="genus" reg="Rheocricotopus"/><tp:taxon-name-part taxon-name-part-type="species" reg="effusoides">effusoides</tp:taxon-name-part></tp:taxon-name></italic> Sæther, 1985, 1 male, associated pupa and larva exuviae; USA, South Dakota, Yankton, Marne Creek, 12.iii.1972, leg. P.L. Hudson, dep. <abbrev xmlns:xlink="http://www.w3.org/1999/xlink" xlink:title="private collection of Patrick L. Hudson" id="ABBRID0EZOAI" xlink:type="simple">PLH</abbrev>. <italic><tp:taxon-name><tp:taxon-name-part taxon-name-part-type="genus" reg="Rheocricotopus">Rheocricotopus</tp:taxon-name-part></tp:taxon-name></italic> (<italic>s. s.</italic>) <italic><tp:taxon-name><tp:taxon-name-part taxon-name-part-type="genus" reg="Rheocricotopus"/><tp:taxon-name-part taxon-name-part-type="species" reg="unidentatus">unidentatus</tp:taxon-name-part></tp:taxon-name></italic> Sæther &amp; Schnell, 1988, 1 larva. GERMANY, Federal State Hessen, Freiensteinau, Nature Park Vogelsberg, (north-east f. Frankfurt), forest spring, 02.iv.2017, leg. T. Bendt, dep. <abbrev xmlns:xlink="http://www.w3.org/1999/xlink" xlink:title="private collection of Thomas Bendt" id="ABBRID0EQPAI" xlink:type="simple">TB</abbrev>. <italic><tp:taxon-name><tp:taxon-name-part taxon-name-part-type="genus" reg="Rheocricotopus">Rheocricotopus</tp:taxon-name-part></tp:taxon-name></italic> (<italic>s. s.</italic>) <italic><tp:taxon-name><tp:taxon-name-part taxon-name-part-type="genus" reg="Rheocricotopus"/><tp:taxon-name-part taxon-name-part-type="species" reg="pauciseta">pauciseta</tp:taxon-name-part></tp:taxon-name></italic> Sæther, 1969, holotype, 1 male, associated pupa and larval exuviae; CANADA, British Columbia, Marion Lake, University of British Columbia Forestry Farm, Haney, small mountain stream, 15.vii.1967, leg., A. L. Hamilton and O. A. Sæther, dep. <named-content xmlns:xlink="http://www.w3.org/1999/xlink" content-type="dwc:institutional_code" xlink:title="Canadian National Collection of Insects, Arachnids and Nematodes" xlink:href="http://grbio.org/institution/canadian-national-collection-insects-arachnids-and-nematodes" xlink:type="simple">CNC</named-content>, No. 9990.</p></tp:treatment-sec><tp:treatment-sec sec-type="description" id="SECID0ELQAI"><title>Diagnostic characters.</title><p><italic><tp:taxon-name><tp:taxon-name-part taxon-name-part-type="genus" reg="Rheocricotopus">R.</tp:taxon-name-part><tp:taxon-name-part taxon-name-part-type="species" reg="angustus">angustus</tp:taxon-name-part></tp:taxon-name></italic> sp. nov. can be separated from other <italic><tp:taxon-name><tp:taxon-name-part taxon-name-part-type="genus" reg="Rheocricotopus">Rheocricotopus</tp:taxon-name-part></tp:taxon-name></italic> by the combination of the following characteristics: Adults with elongate ellipsoid humeral pits, without smaller basal pit, narrowing at the base for the male. Adult male with AR 1.4, anal point very short with 6 lateral setae, superior volsella with caudomedian projection strongly bent, thick, short and triangular. Adult female with AR 0.29, costa extension 115–119 µm long, notum 207–228 µm long. Fourth instar larva with AR 2.2, SI bifid with equal branches, SII long and thin, 37 μm long, mentum’s cardinal beard with 27 setae, seta submenti very long.</p></tp:treatment-sec><tp:treatment-sec sec-type="description" id="SECID0EDRAI"><title>Description.</title><p><bold>Male</bold> (<italic>n</italic> = 1). Total length 3.3 mm. Wing 1.8 mm long and 0.55 mm wide.</p><p><bold><italic>Coloration</italic>.</bold> Head, thorax, halters, legs, tergites, sternites, and hypopygium blackish brown. Wings pale brown.</p><p><bold><italic>Head</italic></bold> (Fig. <xref ref-type="fig" rid="F10">10A, B</xref>). Antenna with 13 flagellomeres, last flagellomere with 14 sensilla chaetica, groove starts at 4<sup>th</sup> flagellomere (Fig. <xref ref-type="fig" rid="F10">10A</xref>), AR 1.4 (<italic>n</italic> = 1). Eyes hairy, without dorsomedial extension. Temporal setae 5, including 2 frontals, 2 postoculars and 1 outer vertical. Tentorium 178 μm long (Fig. <xref ref-type="fig" rid="F10">10B</xref>). Clypeus rectangular, 89 μm long and 136 μm wide, bearing 18 setae, setae 56–65, 60 μm long. Palpal segment lengths (in μm): 97, 69, 122, 135, 190. Third palpomere with single thin sensilla clavata.</p><fig id="F10" position="float" orientation="portrait"><object-id xmlns:xlink="http://www.w3.org/1999/xlink" content-type="doi" xlink:type="simple">10.3897/zookeys.1208.124495.figure10</object-id><object-id xmlns:xlink="http://www.w3.org/1999/xlink" content-type="arpha" xlink:type="simple">4F70F844-6370-5AB2-82CE-8BA6C200B0A0</object-id><label>Figure 10.</label><caption><p><italic><tp:taxon-name><tp:taxon-name-part taxon-name-part-type="genus" reg="Rheocricotopus">Rheocricotopus</tp:taxon-name-part></tp:taxon-name></italic> (<italic>s. s.</italic>) <italic><tp:taxon-name><tp:taxon-name-part taxon-name-part-type="genus" reg="Rheocricotopus"/><tp:taxon-name-part taxon-name-part-type="species" reg="angustus">angustus</tp:taxon-name-part></tp:taxon-name></italic> sp. nov., adult male <bold>A</bold> antenna <bold>B</bold> head <bold>C</bold> thorax <bold>D</bold> wing <bold>E</bold> hypopygium. Scale bars: 100 µm.</p></caption><graphic xmlns:xlink="http://www.w3.org/1999/xlink" xlink:href="zookeys-1208-133_article-124495__-g010.jpg" position="float" orientation="portrait" xlink:type="simple" id="oo_1103621.jpg"><uri content-type="original_file" xlink:type="simple">https://binary.pensoft.net/fig/1103621</uri></graphic></fig><p><bold><italic>Thorax</italic></bold> (Fig. <xref ref-type="fig" rid="F10">10C</xref>). Acrostichals 12, start close to antepronotum; dorsocentrals 19–20; prealars 5; scutellars 12 in single row; antepronotals 7. Humeral pit elongate ellipsoid narrowing at the base, about half the size of antepronotum, and no smaller basal pit.</p><p><bold><italic>Wing</italic></bold> (Fig. <xref ref-type="fig" rid="F10">10D</xref>). Brachiolum with 1 seta. Squama with 13 setae. R with 10 setae; all other veins bare. Costa extension is 44 μm long. Anal lobe developed.</p><p><bold><italic>Legs</italic>.</bold> Fore tibia spur and tarsal segments missing, mid tibia spurs 26 and 22 μm long, hind tibia spurs 55 and 17 μm long, hind tibia comb with 13 spines. Lengths and proportions of legs as in Table <xref ref-type="table" rid="T5">5</xref>.</p><table-wrap id="T5" position="float" orientation="portrait"><label>Table 5.</label><caption><p>Male leg lengths (μm) and proportions of <italic><tp:taxon-name><tp:taxon-name-part taxon-name-part-type="genus" reg="Rheocricotopus">Rheocricotopus</tp:taxon-name-part></tp:taxon-name></italic> (<italic>s. s.</italic>) <italic><tp:taxon-name><tp:taxon-name-part taxon-name-part-type="genus" reg="Rheocricotopus"/><tp:taxon-name-part taxon-name-part-type="species" reg="angustus">angustus</tp:taxon-name-part></tp:taxon-name></italic> sp. nov.</p></caption><table id="TID0EQLCI" rules="all"><tbody><tr><th rowspan="1" colspan="1"/><th rowspan="1" colspan="1">fe</th><th rowspan="1" colspan="1">ti</th><th rowspan="1" colspan="1">ta<sub>1</sub></th><th rowspan="1" colspan="1">ta<sub>2</sub></th><th rowspan="1" colspan="1">ta<sub>3</sub></th><th rowspan="1" colspan="1">ta<sub>4</sub></th><th rowspan="1" colspan="1">ta<sub>5</sub></th><th rowspan="1" colspan="1">LR</th><th rowspan="1" colspan="1">BV</th><th rowspan="1" colspan="1">SV</th></tr><tr><td rowspan="1" colspan="1">
                      <bold>P<sub>1</sub></bold>
                    </td><td rowspan="1" colspan="1">824</td><td rowspan="1" colspan="1">857</td><td rowspan="1" colspan="1">–</td><td rowspan="1" colspan="1">–</td><td rowspan="1" colspan="1">–</td><td rowspan="1" colspan="1">–</td><td rowspan="1" colspan="1">–</td><td rowspan="1" colspan="1">–</td><td rowspan="1" colspan="1">–</td><td rowspan="1" colspan="1">–</td></tr><tr><td rowspan="1" colspan="1">
                      <bold>P<sub>2</sub></bold>
                    </td><td rowspan="1" colspan="1">767</td><td rowspan="1" colspan="1">782</td><td rowspan="1" colspan="1">375</td><td rowspan="1" colspan="1">219</td><td rowspan="1" colspan="1">144</td><td rowspan="1" colspan="1">95</td><td rowspan="1" colspan="1">104</td><td rowspan="1" colspan="1">0.50</td><td rowspan="1" colspan="1">3.4</td><td rowspan="1" colspan="1">4.1</td></tr><tr><td rowspan="1" colspan="1">
                      <bold>P<sub>3</sub></bold>
                    </td><td rowspan="1" colspan="1">739</td><td rowspan="1" colspan="1">912</td><td rowspan="1" colspan="1">516</td><td rowspan="1" colspan="1">291</td><td rowspan="1" colspan="1">229</td><td rowspan="1" colspan="1">121</td><td rowspan="1" colspan="1">116</td><td rowspan="1" colspan="1">0.60</td><td rowspan="1" colspan="1">2.9</td><td rowspan="1" colspan="1">3.2</td></tr></tbody></table></table-wrap><p><bold><italic>Hypopygium</italic></bold> (Fig. <xref ref-type="fig" rid="F10">10E</xref>). Laterosternite IX 62 μm long, with 12 setae. Anal point very short, 19 μm long and 14 μm wide at the base, triangular with apex pointed and with 6 lateral setae. Transverse sternapodeme with well-developed oral projections; sternapodeme 135 μm long. Phallapodeme 48 μm long. Superior volsella with caudomedian projection tick, short and triangular, parallel but not touching in middle, strongly bent, 35 μm long. Inferior volsella triangular lobe covered in numerous simple setae, apex slightly bent. Gonocoxite 208 μm long. Gonostylus 98 μm long; crista <tp:taxon-name><tp:taxon-name-part taxon-name-part-type="genus" reg="Chironomus"/><tp:taxon-name-part taxon-name-part-type="species" reg="dorsalis">dorsalis</tp:taxon-name-part></tp:taxon-name> very large covering more than half of gonostylus, mega setae 12 μm long. HR 2.1, HV 3.4.</p><p><bold>Female</bold> (<italic>n</italic> = 2). Total length 1.8–2.5, 2.2 mm. Wing 1.5–1.9, 1.7 mm long and 0.56–0.61, 0.58 mm wide.</p><p><bold><italic>Coloration</italic>.</bold> Same as the male.</p><p><bold><italic>Head</italic></bold> (Fig. <xref ref-type="fig" rid="F11">11A</xref>). Antenna with 5 flagellomeres, last flagellomere with 6 sensilla chaetica, Antennal segments 1–5 (in μm): 71–101, 86; 42–55, 48; 39–48, 44; 62; 78; AR 0.29. Eyes hairy, reniform. Temporal setae 5 including 1 frontal, 2 outer verticals, and 2 postoculars. Tentorium 144–174, 159 μm long. Clypeus rectangular, 65–82, 74 μm long and 96–110, 104 μm wide, bearing 12 setae, setae 53–63, 59 μm long. Palpal segment lengths (in μm): 27–31, 29; 31–34, 32; 57–71, 64; 61; 72–90, 81.</p><fig id="F11" position="float" orientation="portrait"><object-id xmlns:xlink="http://www.w3.org/1999/xlink" content-type="doi" xlink:type="simple">10.3897/zookeys.1208.124495.figure11</object-id><object-id xmlns:xlink="http://www.w3.org/1999/xlink" content-type="arpha" xlink:type="simple">6C2B1ADF-689E-5E93-9952-772C3AB01A22</object-id><label>Figure 11.</label><caption><p><italic><tp:taxon-name><tp:taxon-name-part taxon-name-part-type="genus" reg="Rheocricotopus">Rheocricotopus</tp:taxon-name-part></tp:taxon-name></italic> (<italic>s. s.</italic>) <italic><tp:taxon-name><tp:taxon-name-part taxon-name-part-type="genus" reg="Rheocricotopus"/><tp:taxon-name-part taxon-name-part-type="species" reg="angustus">angustus</tp:taxon-name-part></tp:taxon-name></italic> sp. nov., adult female <bold>A</bold> head <bold>B</bold> thorax <bold>C</bold> wing <bold>D</bold> genitalia ventral <bold>E</bold> genitalia dorsal. Scale bars: 100 µm.</p></caption><graphic xmlns:xlink="http://www.w3.org/1999/xlink" xlink:href="zookeys-1208-133_article-124495__-g011.jpg" position="float" orientation="portrait" xlink:type="simple" id="oo_1103622.jpg"><uri content-type="original_file" xlink:type="simple">https://binary.pensoft.net/fig/1103622</uri></graphic></fig><p><bold><italic>Thorax</italic></bold> (Fig. <xref ref-type="fig" rid="F11">11B</xref>). Acrostichals 21; dorsocentrals 12–18, 15, in a single row; prealars 3; scutellars 6 in single row; antepronotals 5. The humeral pit is similar to that of the male but not narrow at the base.</p><p><bold><italic>Wing</italic></bold> (Fig. <xref ref-type="fig" rid="F11">11C</xref>). Brachiolum with 1 seta. Squama with 10 setae. R with 10 setae; R<sub>1</sub> with 5–8, 7 setae; R<sub>4+5</sub> 9–14, 12 setae; other veins without setae. Costa extension 115–119, 117 μm.</p><p><bold><italic>Legs</italic>.</bold> Fore tibia spur missing, mid tibia spurs 17 and 21 μm long, hind tibia spurs 17 and 36 μm long; hind tibia comb with around 13 spines. The lengths and proportions of the legs are shown in Table <xref ref-type="table" rid="T6">6</xref>.</p><table-wrap id="T6" position="float" orientation="portrait"><label>Table 6.</label><caption><p>Female leg lengths (μm) and proportions of <italic><tp:taxon-name><tp:taxon-name-part taxon-name-part-type="genus" reg="Rheocricotopus">Rheocricotopus</tp:taxon-name-part></tp:taxon-name></italic> (<italic>s. s.</italic>) <italic><tp:taxon-name><tp:taxon-name-part taxon-name-part-type="genus" reg="Rheocricotopus"/><tp:taxon-name-part taxon-name-part-type="species" reg="angustus">angustus</tp:taxon-name-part></tp:taxon-name></italic> sp. nov.</p></caption><table id="TID0E1UCI" rules="all"><tbody><tr><th rowspan="1" colspan="1"/><th rowspan="1" colspan="1">fe</th><th rowspan="1" colspan="1">ti</th><th rowspan="1" colspan="1">ta<sub>1</sub></th><th rowspan="1" colspan="1">ta<sub>2</sub></th><th rowspan="1" colspan="1">ta<sub>3</sub></th><th rowspan="1" colspan="1">ta<sub>4</sub></th><th rowspan="1" colspan="1">ta<sub>5</sub></th><th rowspan="1" colspan="1">LR</th><th rowspan="1" colspan="1">BV</th><th rowspan="1" colspan="1">SV</th></tr><tr><td rowspan="1" colspan="1">
                      <bold>P<sub>1</sub></bold>
                    </td><td rowspan="1" colspan="1">491</td><td rowspan="1" colspan="1">513</td><td rowspan="1" colspan="1">–</td><td rowspan="1" colspan="1">–</td><td rowspan="1" colspan="1">–</td><td rowspan="1" colspan="1">–</td><td rowspan="1" colspan="1">–</td><td rowspan="1" colspan="1">–</td><td rowspan="1" colspan="1">–</td><td rowspan="1" colspan="1">–</td></tr><tr><td rowspan="1" colspan="1">
                      <bold>P<sub>2</sub></bold>
                    </td><td rowspan="1" colspan="1">576</td><td rowspan="1" colspan="1">522</td><td rowspan="1" colspan="1">213</td><td rowspan="1" colspan="1">130</td><td rowspan="1" colspan="1">98</td><td rowspan="1" colspan="1">59</td><td rowspan="1" colspan="1">75</td><td rowspan="1" colspan="1">0.41</td><td rowspan="1" colspan="1">3.6</td><td rowspan="1" colspan="1">5.2</td></tr><tr><td rowspan="1" colspan="1">
                      <bold>P<sub>3</sub></bold>
                    </td><td rowspan="1" colspan="1">610</td><td rowspan="1" colspan="1">666</td><td rowspan="1" colspan="1">–</td><td rowspan="1" colspan="1">–</td><td rowspan="1" colspan="1">–</td><td rowspan="1" colspan="1">–</td><td rowspan="1" colspan="1">–</td><td rowspan="1" colspan="1">–</td><td rowspan="1" colspan="1">–</td><td rowspan="1" colspan="1">–</td></tr></tbody></table></table-wrap><p><bold><italic>Genitalia</italic></bold> (Fig. <xref ref-type="fig" rid="F11">11D, E</xref>). Seminal capsules ovoid, 82–119, 102 μm long, and 56–80, 66 μm wide; spermathecal ducts without loop, with well-developed bulb. Notum 207–228, 218 µm long, notum and ramus 256–285, 270 µm long. Gonapophysis VIII divided into large ventrolateral covering smaller dorsomesal lobe. Apodeme lobe distinct. Gonocoxite developed, with around 8 setae (Fig. <xref ref-type="fig" rid="F11">11E</xref>). Tergite IX divided in two pale ovoid sections each bearing around 8–9 setae. Cercus large, base semi-circular, apex pediform, 66–89, 78 µm long, and 71–96, 83 µm wide.</p><p><bold>Immatures.</bold> The pupa is unknown. The larva is associated by molecular DNA-barcoding.</p><p>4<sup>th</sup> instar larva (<italic>n</italic> = 1). Total length 7.1 mm. Head 354 μm long and 381 μm wide.</p><p><bold><italic>Coloration of the mounted specimen</italic>.</bold> Head capsule yellowish brown with occipital region darker than rest of the head capsule, body greyish brown.</p><p><bold><italic>Head</italic></bold> (Fig. <xref ref-type="fig" rid="F12">12A–D</xref>). Antenna 5 segmented; segments length in μm: 86, 14, 10, 7, 7; AR 2.2; basal antennal segment 20 μm wide, distance from the ring organ to base of basal segment 8 μm. Lauterborn organ robust covering the 3<sup>rd</sup> segment, blade damaged. Labral SI bifid with equal branch, SII–SIII simple, SII long and thin (Fig. <xref ref-type="fig" rid="F12">12B</xref>). Premandible simple, 78 μm long (Fig. <xref ref-type="fig" rid="F12">12B</xref>). Mandible much paler in basal half, apical tooth shorter than combined width of three inner teeth; seta subdentalis reaches the base of first inner tooth; setae interna with several long branches (Fig. <xref ref-type="fig" rid="F12">12C</xref>), mandible 137 μm long. Mentum dark, with large median tooth and 5 pairs of lateral teeth, median tooth slightly notched (possibly worn off), median tooth 35 μm wide, 3.6 × the 1<sup>st</sup> lateral teeth; seta submenti very long, upright reaching the base of median tooth, base aligned with the 4<sup>th</sup> inner teeth (Fig. <xref ref-type="fig" rid="F12">12D</xref>); mentum 92 μm long and 134 μm wide; ventromental plate large, extended beyond the mentum, 116 μm long, and 29 μm wide, cardinal beard with 27 lateral setae. Postmentum 242 μm long.</p><fig id="F12" position="float" orientation="portrait"><object-id xmlns:xlink="http://www.w3.org/1999/xlink" content-type="doi" xlink:type="simple">10.3897/zookeys.1208.124495.figure12</object-id><object-id xmlns:xlink="http://www.w3.org/1999/xlink" content-type="arpha" xlink:type="simple">EB643F83-03EA-5F22-9E9F-CCEF38FD2F2F</object-id><label>Figure 12.</label><caption><p><italic><tp:taxon-name><tp:taxon-name-part taxon-name-part-type="genus" reg="Rheocricotopus">Rheocricotopus</tp:taxon-name-part></tp:taxon-name></italic> (<italic>s. s.</italic>) <italic><tp:taxon-name><tp:taxon-name-part taxon-name-part-type="genus" reg="Rheocricotopus"/><tp:taxon-name-part taxon-name-part-type="species" reg="angustus">angustus</tp:taxon-name-part></tp:taxon-name></italic> sp. nov., fourth instar larva <bold>A</bold> antenna <bold>B</bold> labrum and premandible <bold>C</bold> mandible <bold>D</bold> mentum <bold>E</bold> posterior portion of the larva <bold>F</bold> procercus, arrows indicate the tubercles. Scale bars: 50 µm.</p></caption><graphic xmlns:xlink="http://www.w3.org/1999/xlink" xlink:href="zookeys-1208-133_article-124495__-g012.jpg" position="float" orientation="portrait" xlink:type="simple" id="oo_1103623.jpg"><uri content-type="original_file" xlink:type="simple">https://binary.pensoft.net/fig/1103623</uri></graphic></fig><p><bold><italic>Abdomen</italic></bold> (Fig. <xref ref-type="fig" rid="F12">12E, F</xref>). Posterior parapods 301 μm long and 208 μm long, bearing around 15 simple claws. Procercus 34 μm long and 18 μm wide, bearing two small basal spurs and 4 apical setae (Fig. <xref ref-type="fig" rid="F12">12F</xref>), apical setae 447 μm long, supraanal setae 49 μm long. 4 anal tubules present, 78–92 μm long.</p></tp:treatment-sec><tp:treatment-sec sec-type="etymology" id="SECID0EPIBI"><title>Etymology.</title><p>The new species is named after the city of Detroit. The name of the city comes from the French word <italic>détroit</italic> meaning strait or river, which translates to <italic><tp:taxon-name><tp:taxon-name-part taxon-name-part-type="genus" reg="Rheocricotopus"/><tp:taxon-name-part taxon-name-part-type="species" reg="angustus">angustus</tp:taxon-name-part></tp:taxon-name></italic> in Latin.</p></tp:treatment-sec><tp:treatment-sec sec-type="distribution" id="SECID0EBJBI"><title>Distribution.</title><p>Canada (Manitoba, New Brunswick, Newfoundland, Nunavut, Ontario, Yukon Territory); USA (Michigan).</p></tp:treatment-sec><tp:treatment-sec sec-type="remarks" id="SECID0EGJBI"><title>Remarks.</title><p>Based on the shape of superior volsella, <italic><tp:taxon-name><tp:taxon-name-part taxon-name-part-type="genus" reg="Rheocricotopus">R.</tp:taxon-name-part><tp:taxon-name-part taxon-name-part-type="species" reg="angustus">angustus</tp:taxon-name-part></tp:taxon-name></italic> sp. nov. belongs to the <italic><tp:taxon-name><tp:taxon-name-part taxon-name-part-type="genus" reg="Rheocricotopus"/><tp:taxon-name-part taxon-name-part-type="species" reg="effusus">effusus</tp:taxon-name-part></tp:taxon-name></italic> group. A detailed examination and comparison of the species in this group is provided by <xref ref-type="bibr" rid="B38">Namayandeh and Beresford (2018)</xref>. Here, we mentioned that the elongate ellipsoidal shape of the humeral pit of <italic><tp:taxon-name><tp:taxon-name-part taxon-name-part-type="genus" reg="Rheocricotopus">R.</tp:taxon-name-part><tp:taxon-name-part taxon-name-part-type="species" reg="angustus">angustus</tp:taxon-name-part></tp:taxon-name></italic> sp. nov. adults are quite distinguishable from other known species in this group, except <italic><tp:taxon-name><tp:taxon-name-part taxon-name-part-type="genus" reg="Rheocricotopus">Rheocricotopus</tp:taxon-name-part></tp:taxon-name></italic> (<italic>s. s.</italic>) <italic><tp:taxon-name><tp:taxon-name-part taxon-name-part-type="genus" reg="Rheocricotopus"/><tp:taxon-name-part taxon-name-part-type="species" reg="unidentatus">unidentatus</tp:taxon-name-part></tp:taxon-name></italic> Sæther &amp; Schnell, 1988. However, in <italic><tp:taxon-name><tp:taxon-name-part taxon-name-part-type="genus" reg="Rheocricotopus">R.</tp:taxon-name-part><tp:taxon-name-part taxon-name-part-type="species" reg="angustus">angustus</tp:taxon-name-part></tp:taxon-name></italic> sp. nov., no additional smaller basal pit is present. Another distinguishing characteristic of <italic><tp:taxon-name><tp:taxon-name-part taxon-name-part-type="genus" reg="Rheocricotopus">R.</tp:taxon-name-part><tp:taxon-name-part taxon-name-part-type="species" reg="angustus">angustus</tp:taxon-name-part></tp:taxon-name></italic> sp. nov. male is the very short anal point of the male with few lateral setae. The female of <italic><tp:taxon-name><tp:taxon-name-part taxon-name-part-type="genus" reg="Rheocricotopus">R.</tp:taxon-name-part><tp:taxon-name-part taxon-name-part-type="species" reg="angustus">angustus</tp:taxon-name-part></tp:taxon-name></italic> sp. nov. can be separated from the known females of this group by a lower antennal ratio and longer notum and costa extension.</p><p>The key to adult males of the <italic><tp:taxon-name><tp:taxon-name-part taxon-name-part-type="genus" reg="Rheocricotopus"/><tp:taxon-name-part taxon-name-part-type="species" reg="effusus">effusus</tp:taxon-name-part></tp:taxon-name></italic> group we provided in this study is based on a previous key by <xref ref-type="bibr" rid="B38">Namayandeh and Beresford (2018)</xref>, which was based on a key by <xref ref-type="bibr" rid="B48">Sæther (1985)</xref>. The provided key can only partially separate the species in this group. <italic><tp:taxon-name><tp:taxon-name-part taxon-name-part-type="genus" reg="Rheocricotopus">Rheocricotopus</tp:taxon-name-part></tp:taxon-name></italic> (<italic>s. s.</italic>) <italic><tp:taxon-name><tp:taxon-name-part taxon-name-part-type="genus" reg="Rheocricotopus"/><tp:taxon-name-part taxon-name-part-type="species" reg="effusoides">effusoides</tp:taxon-name-part></tp:taxon-name></italic> Sæther, 1985 and <italic><tp:taxon-name><tp:taxon-name-part taxon-name-part-type="genus" reg="Rheocricotopus">Rheocricotopus</tp:taxon-name-part></tp:taxon-name></italic> (<italic>s. s.</italic>) <italic><tp:taxon-name><tp:taxon-name-part taxon-name-part-type="genus" reg="Rheocricotopus"/><tp:taxon-name-part taxon-name-part-type="species" reg="effusus">effusus</tp:taxon-name-part></tp:taxon-name></italic> (Walker, 1856) can be separated based on the size and ratio in all life stages (<xref ref-type="bibr" rid="B48">Sæther 1985</xref>). <italic><tp:taxon-name><tp:taxon-name-part taxon-name-part-type="genus" reg="Rheocricotopus">R.</tp:taxon-name-part><tp:taxon-name-part taxon-name-part-type="species" reg="unidentatus">unidentatus</tp:taxon-name-part></tp:taxon-name></italic> is quite distinguishable from other species based on the larval mentum characteristic.</p><p>The larva of <italic><tp:taxon-name><tp:taxon-name-part taxon-name-part-type="genus" reg="Rheocricotopus">R.</tp:taxon-name-part><tp:taxon-name-part taxon-name-part-type="species" reg="angustus">angustus</tp:taxon-name-part></tp:taxon-name></italic> sp. nov. can be separated from other known larvae in this group by a higher antennal ratio, a bifid SI with equal branches, and SII 37 μm long. Except for <italic><tp:taxon-name><tp:taxon-name-part taxon-name-part-type="genus" reg="Rheocricotopus">R.</tp:taxon-name-part><tp:taxon-name-part taxon-name-part-type="species" reg="unidentatus">unidentatus</tp:taxon-name-part></tp:taxon-name></italic>, which has a distinguishing single median mental tooth, there are overlapping characteristics of larvae in this group, which makes their separation difficult. These include but are not limited to the length of the head, postmentum, and basal antennal segment, and number cardinal beard setae (Table <xref ref-type="table" rid="T7">7</xref>). However, <italic><tp:taxon-name><tp:taxon-name-part taxon-name-part-type="genus" reg="Rheocricotopus">R.</tp:taxon-name-part><tp:taxon-name-part taxon-name-part-type="species" reg="effusus">effusus</tp:taxon-name-part></tp:taxon-name></italic> and <italic><tp:taxon-name><tp:taxon-name-part taxon-name-part-type="genus" reg="Rheocricotopus">Rheocricotopus</tp:taxon-name-part><tp:taxon-name-part taxon-name-part-type="species" reg="pauciseta">pauciseta</tp:taxon-name-part></tp:taxon-name></italic> Sæther, 1969 are in the lower range of the basal antennal length in comparison to other known larvae of this group. <italic><tp:taxon-name><tp:taxon-name-part taxon-name-part-type="genus" reg="Rheocricotopus">R.</tp:taxon-name-part><tp:taxon-name-part taxon-name-part-type="species" reg="unidentatus">unidentatus</tp:taxon-name-part></tp:taxon-name></italic> and <italic><tp:taxon-name><tp:taxon-name-part taxon-name-part-type="genus" reg="Rheocricotopus">R.</tp:taxon-name-part><tp:taxon-name-part taxon-name-part-type="species" reg="effusoides">effusoides</tp:taxon-name-part></tp:taxon-name></italic> are in the higher range of cardinal beard setae than other species in this group, and <italic><tp:taxon-name><tp:taxon-name-part taxon-name-part-type="genus" reg="Rheocricotopus">R.</tp:taxon-name-part><tp:taxon-name-part taxon-name-part-type="species" reg="angustus">angustus</tp:taxon-name-part></tp:taxon-name></italic> sp. nov. and <italic><tp:taxon-name><tp:taxon-name-part taxon-name-part-type="genus" reg="Rheocricotopus">R.</tp:taxon-name-part><tp:taxon-name-part taxon-name-part-type="species" reg="pauciseta">pauciseta</tp:taxon-name-part></tp:taxon-name></italic> are in the lower range. We found that the length and shape of labral SII could also distinguish the larvae in this group (see Table <xref ref-type="table" rid="T7">7</xref>). We examined the larval procercus of all species in this group, except for the voucher specimen of <italic><tp:taxon-name><tp:taxon-name-part taxon-name-part-type="genus" reg="Rheocricotopus">R.</tp:taxon-name-part><tp:taxon-name-part taxon-name-part-type="species" reg="effusoides">effusoides</tp:taxon-name-part></tp:taxon-name></italic>, in which the abdomen was missing, and consulted Mr. Thomas Bendt on the larva of <italic><tp:taxon-name><tp:taxon-name-part taxon-name-part-type="genus" reg="Rheocricotopus">R.</tp:taxon-name-part><tp:taxon-name-part taxon-name-part-type="species" reg="unidentatus">unidentatus</tp:taxon-name-part></tp:taxon-name></italic> from Germany, which confirms that all larvae possess a pair of small procercal spurs. However, the shape and size of these spurs are very similar (Table <xref ref-type="table" rid="T7">7</xref>).</p><table-wrap id="T7" position="float" orientation="portrait"><label>Table 7.</label><caption><p>Comparison of some relevant larval characteristics of <italic><tp:taxon-name><tp:taxon-name-part taxon-name-part-type="genus" reg="Rheocricotopus">Rheocricotopus</tp:taxon-name-part><tp:taxon-name-part taxon-name-part-type="species" reg="effusus">effusus</tp:taxon-name-part></tp:taxon-name></italic> group. A<sub>1</sub> = Antennal segment 1, HL = Head length, L = Length, No. = Number, TL = Total length, W = Width; for other abbreviations, see <xref ref-type="bibr" rid="B47">Sæther (1980)</xref>. All measurements are in µm unless otherwise indicated.</p></caption><table id="TID0E43CI" rules="all"><tbody><tr><th rowspan="1" colspan="1"/><th rowspan="1" colspan="1"><italic><tp:taxon-name><tp:taxon-name-part taxon-name-part-type="genus" reg="Rheocricotopus">R.</tp:taxon-name-part><tp:taxon-name-part taxon-name-part-type="species" reg="angustus">angustus</tp:taxon-name-part></tp:taxon-name></italic> sp. nov.</th><th rowspan="1" colspan="1">
                      <italic>
                        <tp:taxon-name><tp:taxon-name-part taxon-name-part-type="genus" reg="Rheocricotopus">R.</tp:taxon-name-part><tp:taxon-name-part taxon-name-part-type="species" reg="effusus">effusus</tp:taxon-name-part></tp:taxon-name>
                      </italic>
                    </th><th rowspan="1" colspan="1">
                      <italic>
                        <tp:taxon-name><tp:taxon-name-part taxon-name-part-type="genus" reg="Rheocricotopus">R.</tp:taxon-name-part><tp:taxon-name-part taxon-name-part-type="species" reg="effusoides">effusoides</tp:taxon-name-part></tp:taxon-name>
                      </italic>
                    </th><th rowspan="1" colspan="1">
                      <italic>
                        <tp:taxon-name><tp:taxon-name-part taxon-name-part-type="genus" reg="Rheocricotopus">R.</tp:taxon-name-part><tp:taxon-name-part taxon-name-part-type="species" reg="pauciseta">pauciseta</tp:taxon-name-part></tp:taxon-name>
                      </italic>
                    </th><th rowspan="1" colspan="1">
                      <italic>
                        <tp:taxon-name><tp:taxon-name-part taxon-name-part-type="genus" reg="Rheocricotopus">R.</tp:taxon-name-part><tp:taxon-name-part taxon-name-part-type="species" reg="unidentatus">unidentatus</tp:taxon-name-part></tp:taxon-name>
                      </italic>
                    </th></tr><tr><td rowspan="1" colspan="1">
                      <bold>TL (mm)</bold>
                    </td><td rowspan="1" colspan="1">7.1</td><td rowspan="1" colspan="1">4–5.2</td><td rowspan="1" colspan="1">5.2</td><td rowspan="1" colspan="1">–</td><td rowspan="1" colspan="1">4.0–7.2</td></tr><tr><td rowspan="1" colspan="1">
                      <bold>HL</bold>
                    </td><td rowspan="1" colspan="1">354</td><td rowspan="1" colspan="1">430</td><td rowspan="1" colspan="1">424–514</td><td rowspan="1" colspan="1">400</td><td rowspan="1" colspan="1">450–600</td></tr><tr><td rowspan="1" colspan="1">
                      <bold>AR</bold>
                    </td><td rowspan="1" colspan="1">2.2</td><td rowspan="1" colspan="1">1.5–1.8</td><td rowspan="1" colspan="1">1.8–2.1</td><td rowspan="1" colspan="1">1.55</td><td rowspan="1" colspan="1">1.5–2.0</td></tr><tr><td rowspan="1" colspan="1">
                      <bold>A<sub>1</sub> L</bold>
                    </td><td rowspan="1" colspan="1">86</td><td rowspan="1" colspan="1">45–64</td><td rowspan="1" colspan="1">72–85</td><td rowspan="1" colspan="1">62–64</td><td rowspan="1" colspan="1">69–87</td></tr><tr><td rowspan="1" colspan="1">
                      <bold>Basal A<sub>1</sub> W</bold>
                    </td><td rowspan="1" colspan="1">20</td><td rowspan="1" colspan="1">–</td><td rowspan="1" colspan="1">19–21</td><td rowspan="1" colspan="1">13–18</td><td rowspan="1" colspan="1">15–24</td></tr><tr><td rowspan="1" colspan="1">
                      <bold>Distance from base to RO</bold>
                    </td><td rowspan="1" colspan="1">8</td><td rowspan="1" colspan="1">5</td><td rowspan="1" colspan="1">12–15</td><td rowspan="1" colspan="1">6–10</td><td rowspan="1" colspan="1">8–15</td></tr><tr><td rowspan="1" colspan="1">
                      <bold>SI</bold>
                    </td><td rowspan="1" colspan="1">Bifid, even branches</td><td rowspan="1" colspan="1">Bifid, uneven branches</td><td rowspan="1" colspan="1">Bifid, uneven branches</td><td rowspan="1" colspan="1">Bifid*</td><td rowspan="1" colspan="1">Bifid, uneven branches</td></tr><tr><td rowspan="1" colspan="1">
                      <bold>SII L</bold>
                    </td><td rowspan="1" colspan="1">37</td><td rowspan="1" colspan="1">14–22</td><td rowspan="1" colspan="1">53</td><td rowspan="1" colspan="1">40</td><td rowspan="1" colspan="1">19–22</td></tr><tr><td rowspan="1" colspan="1">
                      <bold>Mentum median tooth</bold>
                    </td><td rowspan="1" colspan="1">Bifid</td><td rowspan="1" colspan="1">Bifid</td><td rowspan="1" colspan="1">Bifid</td><td rowspan="1" colspan="1">Bifid</td><td rowspan="1" colspan="1">Single</td></tr><tr><td rowspan="1" colspan="1">
                      <bold>No. of cardinal beard setae</bold>
                    </td><td rowspan="1" colspan="1">27</td><td rowspan="1" colspan="1">25–31</td><td rowspan="1" colspan="1">32–33</td><td rowspan="1" colspan="1">20</td><td rowspan="1" colspan="1">28–40</td></tr><tr><td rowspan="1" colspan="1">
                      <bold>Postmentum L</bold>
                    </td><td rowspan="1" colspan="1">242</td><td rowspan="1" colspan="1">218–226</td><td rowspan="1" colspan="1">233–259</td><td rowspan="1" colspan="1">234</td><td rowspan="1" colspan="1">223–249</td></tr><tr><td rowspan="1" colspan="1">
                      <bold>Procercus L</bold>
                    </td><td rowspan="1" colspan="1">34</td><td rowspan="1" colspan="1">26–28</td><td rowspan="1" colspan="1">41–45</td><td rowspan="1" colspan="1">40</td><td rowspan="1" colspan="1">30–38</td></tr><tr><td rowspan="1" colspan="1">
                      <bold>Procercus spurs</bold>
                    </td><td rowspan="1" colspan="1">Present</td><td rowspan="1" colspan="1">Present</td><td rowspan="1" colspan="1">–</td><td rowspan="1" colspan="1">Present</td><td rowspan="1" colspan="1">Present</td></tr><tr><td rowspan="1" colspan="1">
                      <bold>No. procercus apical setae</bold>
                    </td><td rowspan="1" colspan="1">4</td><td rowspan="1" colspan="1">4–5</td><td rowspan="1" colspan="1">–</td><td rowspan="1" colspan="1">5</td><td rowspan="1" colspan="1">5–6</td></tr><tr><td rowspan="1" colspan="1">
                      <bold>Apical setae L</bold>
                    </td><td rowspan="1" colspan="1">447</td><td rowspan="1" colspan="1">160</td><td rowspan="1" colspan="1">549–567</td><td rowspan="1" colspan="1">354</td><td rowspan="1" colspan="1">450–563</td></tr></tbody></table><table-wrap-foot><fn><p>* The labral SI of the examined larvae appears bifid. However, the length of the branches is hard to detect due to the condition of the mount.</p></fn></table-wrap-foot></table-wrap></tp:treatment-sec><ref-list><ref id="B38"><mixed-citation xmlns:xlink="http://www.w3.org/1999/xlink" xlink:type="simple"><person-group><name name-style="western"><surname>Namayandeh</surname><given-names>A</given-names></name><name name-style="western"><surname>Beresford</surname><given-names>DV</given-names></name></person-group> (<year>2018</year>) <article-title>A new species in the <tp:taxon-name><tp:taxon-name-part taxon-name-part-type="genus">Rheocricotopus</tp:taxon-name-part> (<tp:taxon-name-part taxon-name-part-type="subgenus">R.</tp:taxon-name-part>) <tp:taxon-name-part taxon-name-part-type="species">effusus</tp:taxon-name-part></tp:taxon-name> group from Canada with a review of the Nearctic species of <italic><tp:taxon-name><tp:taxon-name-part taxon-name-part-type="genus">Rheocricotopus</tp:taxon-name-part></tp:taxon-name></italic> and <italic><tp:taxon-name><tp:taxon-name-part taxon-name-part-type="genus">Parametriocnemus</tp:taxon-name-part></tp:taxon-name></italic> (<tp:taxon-name><tp:taxon-name-part taxon-name-part-type="family">Chironomidae</tp:taxon-name-part></tp:taxon-name>: <tp:taxon-name><tp:taxon-name-part taxon-name-part-type="subfamily">Orthocladiinae</tp:taxon-name-part></tp:taxon-name>).</article-title><source><tp:taxon-name><tp:taxon-name-part taxon-name-part-type="genus">Chironomus</tp:taxon-name-part></tp:taxon-name></source><volume>31</volume>(<issue>31</issue>): <fpage>16</fpage>–<lpage>29</lpage>. <ext-link xlink:href="10.5324/cjcr.v0i31.2531" ext-link-type="doi" xlink:type="simple">https://doi.org/10.5324/cjcr.v0i31.2531</ext-link></mixed-citation></ref><ref id="B48"><mixed-citation xmlns:xlink="http://www.w3.org/1999/xlink" xlink:type="simple"><person-group><name name-style="western"><surname>Sæther</surname><given-names>OA</given-names></name></person-group> (<year>1985</year>) A review of the genus <italic><tp:taxon-name><tp:taxon-name-part taxon-name-part-type="genus">Limnophyes</tp:taxon-name-part></tp:taxon-name></italic> Eaton from the Holarctic and Afrotropical regions (<tp:taxon-name><tp:taxon-name-part taxon-name-part-type="order">Diptera</tp:taxon-name-part></tp:taxon-name>: <tp:taxon-name><tp:taxon-name-part taxon-name-part-type="family">Chironomidae</tp:taxon-name-part></tp:taxon-name>, <tp:taxon-name><tp:taxon-name-part taxon-name-part-type="subfamily">Orthocladiinae</tp:taxon-name-part></tp:taxon-name>). Entomologica Scandinavica (Supplement 35): 1–139.</mixed-citation></ref><ref id="B47"><mixed-citation xmlns:xlink="http://www.w3.org/1999/xlink" xlink:type="simple"><person-group><name name-style="western"><surname>Sæther</surname><given-names>OA</given-names></name></person-group> (<year>1980</year>) Glossary of chironomid morphology terminology (<tp:taxon-name><tp:taxon-name-part taxon-name-part-type="order">Diptera</tp:taxon-name-part></tp:taxon-name>, <tp:taxon-name><tp:taxon-name-part taxon-name-part-type="family">Chironomidae</tp:taxon-name-part></tp:taxon-name>). Entomologica Scandinavica (Supplement 14): 1–51.</mixed-citation></ref></ref-list></tp:taxon-treatment>
