# Supplementary material for: ﻿New species and a fascinating diversity of Chironomidae (Diptera, Insecta) in and around an overlooked urban vernal pool
Source: Zookeys. 2024 Jul 29;1208:133–63. doi: 10.3897/zookeys.1208.124495 (PMC11301030; doi:10.3897/zookeys.1208.124495)
Supplement: XML Treatment for Chironomus nr. sp. parariparius [file zookeys.1208.124495-treatment4.xml]

<!DOCTYPE tp:taxon-treatment
  PUBLIC "-//TaxonX//DTD Taxonomic Treatment Publishing DTD v0 20100105//EN" "tax-treatment-NSO.dtd">
<tp:taxon-treatment xmlns:tp="http://www.plazi.org/taxpub"><tp:treatment-meta><kwd-group><label>Taxon classification</label><kwd>
                <named-content content-type="kingdom">Animalia</named-content>
              </kwd><kwd>
                <named-content content-type="order">Diptera</named-content>
              </kwd><kwd>
                <named-content content-type="family">Chironomidae</named-content>
              </kwd></kwd-group><mixed-citation publication-type="journal"><person-group><name><surname>Namayandeh</surname><given-names>Armin</given-names></name><name><surname>Guerra</surname><given-names>Sergio</given-names></name><name><surname>Islam</surname><given-names>Natasha</given-names></name><name><surname>James</surname><given-names>Taylor</given-names></name><name><surname>Hudson</surname><given-names>Patrick L.</given-names></name><name><surname>Ghaderi</surname><given-names>Edris</given-names></name><name><surname>Yusuf</surname><given-names>Thameena</given-names></name><name><surname>Vasquez</surname><given-names>Adrian A.</given-names></name><name><surname>Ram</surname><given-names>Jeffrey L.</given-names></name></person-group><article-title>﻿New species and a fascinating diversity of <tp:taxon-name><tp:taxon-name-part taxon-name-part-type="family">Chironomidae</tp:taxon-name-part></tp:taxon-name> (<tp:taxon-name><tp:taxon-name-part taxon-name-part-type="order">Diptera</tp:taxon-name-part></tp:taxon-name>, <tp:taxon-name><tp:taxon-name-part taxon-name-part-type="class">Insecta</tp:taxon-name-part></tp:taxon-name>) in and around an overlooked urban vernal pool</article-title><source>Zookeys</source><day>29</day><month>07</month><year>2024</year><volume>1208</volume><fpage>133</fpage><lpage>163</lpage><pub-id pub-id-type="doi">10.3897/zookeys.1208.124495</pub-id></mixed-citation></tp:treatment-meta><tp:nomenclature><label>﻿</label><tp:taxon-name>
              <object-id xmlns:xlink="http://www.w3.org/1999/xlink" content-type="arpha" xlink:type="simple">CBD6788B-AF8F-52AC-8D05-EFDEC3D61F79</object-id>
              <tp:taxon-name-part taxon-name-part-type="genus" reg="Chironomus">Chironomus</tp:taxon-name-part>
              <tp:taxon-name-part taxon-name-part-type="authority">nr.</tp:taxon-name-part>
              <tp:taxon-name-part taxon-name-part-type="uncertainty-rank">sp.</tp:taxon-name-part>
              <tp:taxon-name-part taxon-name-part-type="species" reg="parariparius">parariparius</tp:taxon-name-part>
            </tp:taxon-name><tp:taxon-authority>of Martin (2023)</tp:taxon-authority><xref ref-type="fig" rid="F13">Figs 13A–E</xref></tp:nomenclature><tp:treatment-sec sec-type="material" id="SECID0EXMCI"><title>Material examined.</title><p>1 male; USA, Michigan, Detroit, Palmer Park, Pond A; <named-content xmlns:xlink="http://www.w3.org/1999/xlink" content-type="dwc:verbatimCoordinates" xlink:type="simple"><named-content content-type="geo-json" specific-use="{&#34;type&#34;:&#34;Point&#34;,&#34;coordinates&#34;:[-83.117410,42.427660]}" id="NCID0EANCI" xlink:type="simple">42.42766°N, 83.11741°W</named-content></named-content>; leg. P.L. Hudson; 30.vi.2022, dep. <abbrev xmlns:xlink="http://www.w3.org/1999/xlink" xlink:title="Albert J. Cook Arthropod Research Collection" id="ABBRID0EFNCI" xlink:type="simple">ARC</abbrev>.</p></tp:treatment-sec><tp:treatment-sec sec-type="description" id="SECID0EJNCI"><title>Diagnostic characters.</title><p>The adult male of <tp:taxon-name><tp:taxon-name-part taxon-name-part-type="genus" reg="Chironomus">C.</tp:taxon-name-part><tp:taxon-name-part taxon-name-part-type="authority">nr.</tp:taxon-name-part><tp:taxon-name-part taxon-name-part-type="uncertainty-rank">sp.</tp:taxon-name-part><tp:taxon-name-part taxon-name-part-type="species" reg="parariparius">parariparius</tp:taxon-name-part></tp:taxon-name> can be separated from other <italic><tp:taxon-name><tp:taxon-name-part taxon-name-part-type="genus" reg="Chironomus">Chironomus</tp:taxon-name-part></tp:taxon-name></italic> species by the combination of the following characteristics: AR 3.1; frontal tubercle present, 12 μm long; wing without any pattern; fore tibia scale 60 μm long; tergite IX with 9 median setae on two adjacent pale patches; superior volsella S-type, with robust apex and base with 5 long setae.</p></tp:treatment-sec><tp:treatment-sec sec-type="description" id="SECID0EGOCI"><title>Description.</title><p><bold>Male</bold> (<italic>n</italic> = 1). Total length 7.0 mm. Wing 3.6 mm long and 0.90 mm wide.</p><p><bold><italic>Coloration of the mounted specimen</italic>.</bold> Head brown. Thorax brown, with scutellum and humeral region pale yellowish. Abdominal tergites with posterior 2/3<sup>rd</sup> brown and the anterior 1/3<sup>rd</sup> pale yellowish (Fig. <xref ref-type="fig" rid="F13">13A</xref>). Halter and wing pale brown.</p><fig id="F13" position="float" orientation="portrait"><object-id xmlns:xlink="http://www.w3.org/1999/xlink" content-type="doi" xlink:type="simple">10.3897/zookeys.1208.124495.figure13</object-id><object-id xmlns:xlink="http://www.w3.org/1999/xlink" content-type="arpha" xlink:type="simple">D90EF265-3AD7-5FA7-BA88-2BEC91DD574C</object-id><label>Figure 13.</label><caption><p><tp:taxon-name><tp:taxon-name-part taxon-name-part-type="genus" reg="Chironomus">Chironomus</tp:taxon-name-part><tp:taxon-name-part taxon-name-part-type="authority">nr.</tp:taxon-name-part><tp:taxon-name-part taxon-name-part-type="uncertainty-rank">sp.</tp:taxon-name-part><tp:taxon-name-part taxon-name-part-type="species" reg="parariparius">parariparius</tp:taxon-name-part></tp:taxon-name> of <xref ref-type="bibr" rid="B33">Martin (2023)</xref>, adult male <bold>A</bold> abdominal tergites III–V <bold>B</bold> antenna <bold>C</bold> head <bold>D</bold> wing <bold>E</bold> hypopygium. Scale bars: 100 µm.</p></caption><graphic xmlns:xlink="http://www.w3.org/1999/xlink" xlink:href="zookeys-1208-133_article-124495__-g013.jpg" position="float" orientation="portrait" xlink:type="simple" id="oo_1103624.jpg"><uri content-type="original_file" xlink:type="simple">https://binary.pensoft.net/fig/1103624</uri></graphic></fig><p><bold><italic>Head</italic></bold> (Fig. <xref ref-type="fig" rid="F13">13B, C</xref>). Antenna with 11 flagellomeres, the last flagellomere with 4 sensilla chaetica (Fig. <xref ref-type="fig" rid="F13">13B</xref>), each of 2<sup>nd</sup>–4<sup>th</sup> antennal flagellomere with a pair of long sensilla chaetica; groove starts at 4<sup>th</sup> flagellomere, AR 3.1. Eyes bare, with well-extended dorsomedial extension. Frontal tubercle present, 12 μm long. Temporal setae 25, uniserial. Tentorium 201 μm long. Clypeus nearly squared, 130 μm long and 146 μm wide, bearing 36 setae, setae 108 μm long. Palpal segment lengths (in μm): 216, 116, 272, 234, 337. Third palpomere with 7 sensilla clavata.</p><p><bold><italic>Thorax</italic>.</bold> Acrostichals 2, close to antepronotum; dorsocentrals 14 in single row; prealars 5; scutellars 14 in double rows; antepronotals 1. Mid-scutum hump is present.</p><p><bold><italic>Wing</italic></bold> (Fig. <xref ref-type="fig" rid="F13">13D</xref>). Wing without any pattern. Brachiolum with 1 seta, squama with 17 setae, R with 40 setae, R<sub>1</sub> with 47 setae, R<sub>4+5</sub> with 65 setae. Anal lobe developed.</p><p><bold><italic>Legs</italic>.</bold> Mid and hind legs missing. Fore tibia scale 60 μm long. The lengths and proportions of the legs as in Table <xref ref-type="table" rid="T8">8</xref>.</p><table-wrap id="T8" position="float" orientation="portrait"><label>Table 8.</label><caption><p>Male leg lengths (μm) and proportions of <tp:taxon-name><tp:taxon-name-part taxon-name-part-type="genus" reg="Chironomus">Chironomus</tp:taxon-name-part><tp:taxon-name-part taxon-name-part-type="authority">nr.</tp:taxon-name-part><tp:taxon-name-part taxon-name-part-type="uncertainty-rank">sp.</tp:taxon-name-part><tp:taxon-name-part taxon-name-part-type="species" reg="parariparius">parariparius</tp:taxon-name-part></tp:taxon-name> by Martin, 2023.</p></caption><table id="TID0EINDI" rules="all"><tbody><tr><th rowspan="1" colspan="1"/><th rowspan="1" colspan="1">fe</th><th rowspan="1" colspan="1">ti</th><th rowspan="1" colspan="1">ta<sub>1</sub></th><th rowspan="1" colspan="1">ta<sub>2</sub></th><th rowspan="1" colspan="1">ta<sub>3</sub></th><th rowspan="1" colspan="1">ta<sub>4</sub></th><th rowspan="1" colspan="1">ta<sub>5</sub></th><th rowspan="1" colspan="1">LR</th><th rowspan="1" colspan="1">BV</th><th rowspan="1" colspan="1">SV</th></tr><tr><td rowspan="1" colspan="1">
                      <bold>P<sub>1</sub></bold>
                    </td><td rowspan="1" colspan="1">1552</td><td rowspan="1" colspan="1">1328</td><td rowspan="1" colspan="1">2144</td><td rowspan="1" colspan="1">1216</td><td rowspan="1" colspan="1">903</td><td rowspan="1" colspan="1">722</td><td rowspan="1" colspan="1">338</td><td rowspan="1" colspan="1">1.6</td><td rowspan="1" colspan="1">1.6</td><td rowspan="1" colspan="1">1.3</td></tr><tr><td rowspan="1" colspan="1">
                      <bold>P<sub>2</sub></bold>
                    </td><td rowspan="1" colspan="1">–</td><td rowspan="1" colspan="1">–</td><td rowspan="1" colspan="1">–</td><td rowspan="1" colspan="1">–</td><td rowspan="1" colspan="1">–</td><td rowspan="1" colspan="1">–</td><td rowspan="1" colspan="1">–</td><td rowspan="1" colspan="1">–</td><td rowspan="1" colspan="1">–</td><td rowspan="1" colspan="1">–</td></tr><tr><td rowspan="1" colspan="1">
                      <bold>P<sub>3</sub></bold>
                    </td><td rowspan="1" colspan="1">–</td><td rowspan="1" colspan="1">–</td><td rowspan="1" colspan="1">–</td><td rowspan="1" colspan="1">–</td><td rowspan="1" colspan="1">–</td><td rowspan="1" colspan="1">–</td><td rowspan="1" colspan="1">–</td><td rowspan="1" colspan="1">–</td><td rowspan="1" colspan="1">–</td><td rowspan="1" colspan="1">–</td></tr></tbody></table></table-wrap><p><bold><italic>Hypopygium</italic></bold> (Fig. <xref ref-type="fig" rid="F13">13E</xref>). Tergite IX with 12 median setae, seven on adjacent small pale patches and 5 more posteriorly without pale patches, all pointing toward anal point. Anal point broad, parallel-sided with a round apex, 119 μm long. Sternapodeme squared, 129 μm long. Phallapodeme 202 μm long. Superior volsella S-type with robust apex, and base with 5 long setae, 83 μm long. Inferior volsella 178 μm long, base slightly bent, apex reaches the mid-section of the anal point. Gonocoxite 111 μm long. Gonostylus 204 μm long, with 5 long setae at apex; HR 0.5, HV 2.6.</p></tp:treatment-sec><tp:treatment-sec sec-type="remarks" id="SECID0EJYCI"><title>Remarks.</title><p>The single adult male of the <italic><tp:taxon-name><tp:taxon-name-part taxon-name-part-type="genus" reg="Chironomus">Chironomus</tp:taxon-name-part></tp:taxon-name></italic> species we collected from Pond A closely resembles the <italic><tp:taxon-name><tp:taxon-name-part taxon-name-part-type="genus" reg="Chironomus">Chironomus</tp:taxon-name-part></tp:taxon-name></italic> species <xref ref-type="bibr" rid="B33">Martin (2023)</xref> described as Species 2c. or <italic><tp:taxon-name><tp:taxon-name-part taxon-name-part-type="genus" reg="Chironomus">Chironomus</tp:taxon-name-part></tp:taxon-name></italic> species <italic><tp:taxon-name><tp:taxon-name-part taxon-name-part-type="genus" reg="Chironomus"/><tp:taxon-name-part taxon-name-part-type="species" reg="parariparius">parariparius</tp:taxon-name-part></tp:taxon-name></italic>. According to <xref ref-type="bibr" rid="B33">Martin (2023)</xref>, only the images of the adult male are available based on the reared collection of specimens by J.E. Sublette, now kept in the Zoological Museum of the University of Minnesota, St. Paul. Pupa is only described by the caudolateral spur of segment VIII; however, larva morphology and cytology are described by <xref ref-type="bibr" rid="B33">Martin (2023)</xref> in detail. <xref ref-type="bibr" rid="B33">Martin (2023)</xref> describes the species’ habitat as snow pools, similar to Pond A. The adult male from pond A is quite distinguishable from other species in the <italic><tp:taxon-name><tp:taxon-name-part taxon-name-part-type="genus" reg="Chironomus">C.</tp:taxon-name-part><tp:taxon-name-part taxon-name-part-type="species" reg="riparius">riparius</tp:taxon-name-part></tp:taxon-name></italic> group based on the characteristics of the hypopygium (Jon Martin, pers. comm. 18 March 2024).</p></tp:treatment-sec><ref-list><ref id="B33"><mixed-citation xmlns:xlink="http://www.w3.org/1999/xlink" xlink:type="simple"><person-group><name name-style="western"><surname>Martin</surname><given-names>J</given-names></name></person-group> (<year>2023</year>) North American Species of the Genus <italic><tp:taxon-name><tp:taxon-name-part taxon-name-part-type="genus">Chironomus</tp:taxon-name-part></tp:taxon-name></italic> as recognized by morphology and larval cytology (includes <italic><tp:taxon-name><tp:taxon-name-part taxon-name-part-type="genus">Chaetolabis</tp:taxon-name-part></tp:taxon-name></italic>, <italic><tp:taxon-name><tp:taxon-name-part taxon-name-part-type="genus">Lobochironomus</tp:taxon-name-part></tp:taxon-name></italic> and <italic><tp:taxon-name><tp:taxon-name-part taxon-name-part-type="genus">Einfeldia</tp:taxon-name-part></tp:taxon-name></italic> (sens. lat.) and species included in <italic><tp:taxon-name><tp:taxon-name-part taxon-name-part-type="genus">Tendipes</tp:taxon-name-part></tp:taxon-name></italic> by Townes (1945) but now placed in other genera). <ext-link xlink:href="https://www.chironomidae.net/Martin/NACytfiles/NAChiron.html" ext-link-type="uri" xlink:type="simple">https://www.chironomidae.net/Martin/NACytfiles/NAChiron.html</ext-link> [Accessed 20 04 2024]</mixed-citation></ref></ref-list></tp:taxon-treatment>
