# Supplementary material for: ﻿New species and a fascinating diversity of Chironomidae (Diptera, Insecta) in and around an overlooked urban vernal pool
Source: Zookeys. 2024 Jul 29;1208:133–63. doi: 10.3897/zookeys.1208.124495 (PMC11301030; doi:10.3897/zookeys.1208.124495)
Supplement: XML Treatment for Polypedilum [file zookeys.1208.124495-treatment5.xml]

<!DOCTYPE tp:taxon-treatment
  PUBLIC "-//TaxonX//DTD Taxonomic Treatment Publishing DTD v0 20100105//EN" "tax-treatment-NSO.dtd">
<tp:taxon-treatment xmlns:tp="http://www.plazi.org/taxpub"><tp:treatment-meta><kwd-group><label>Taxon classification</label><kwd>
                <named-content content-type="kingdom">Animalia</named-content>
              </kwd><kwd>
                <named-content content-type="order">Diptera</named-content>
              </kwd><kwd>
                <named-content content-type="family">Chironomidae</named-content>
              </kwd></kwd-group><mixed-citation publication-type="journal"><person-group><name><surname>Namayandeh</surname><given-names>Armin</given-names></name><name><surname>Guerra</surname><given-names>Sergio</given-names></name><name><surname>Islam</surname><given-names>Natasha</given-names></name><name><surname>James</surname><given-names>Taylor</given-names></name><name><surname>Hudson</surname><given-names>Patrick L.</given-names></name><name><surname>Ghaderi</surname><given-names>Edris</given-names></name><name><surname>Yusuf</surname><given-names>Thameena</given-names></name><name><surname>Vasquez</surname><given-names>Adrian A.</given-names></name><name><surname>Ram</surname><given-names>Jeffrey L.</given-names></name></person-group><article-title>﻿New species and a fascinating diversity of <tp:taxon-name><tp:taxon-name-part taxon-name-part-type="family">Chironomidae</tp:taxon-name-part></tp:taxon-name> (<tp:taxon-name><tp:taxon-name-part taxon-name-part-type="order">Diptera</tp:taxon-name-part></tp:taxon-name>, <tp:taxon-name><tp:taxon-name-part taxon-name-part-type="class">Insecta</tp:taxon-name-part></tp:taxon-name>) in and around an overlooked urban vernal pool</article-title><source>Zookeys</source><day>29</day><month>07</month><year>2024</year><volume>1208</volume><fpage>133</fpage><lpage>163</lpage><pub-id pub-id-type="doi">10.3897/zookeys.1208.124495</pub-id></mixed-citation></tp:treatment-meta><tp:nomenclature><label>﻿</label><tp:taxon-name>
              <object-id xmlns:xlink="http://www.w3.org/1999/xlink" content-type="arpha" xlink:type="simple">DB48793F-1A52-5740-B68A-6C87E885E3B0</object-id>
              <tp:taxon-name-part taxon-name-part-type="genus" reg="Polypedilum">Polypedilum</tp:taxon-name-part>
            </tp:taxon-name><tp:taxon-authority>(s. s.) sp.</tp:taxon-authority></tp:nomenclature><tp:treatment-sec sec-type="remarks" id="SECID0EJ2CI"><title>Remarks.</title><p>The adult males of the <italic><tp:taxon-name><tp:taxon-name-part taxon-name-part-type="genus" reg="Polypedilum">Polypedilum</tp:taxon-name-part></tp:taxon-name></italic> (<italic>s. s.</italic>) specimens that we collected from Pond A resemble <italic><tp:taxon-name><tp:taxon-name-part taxon-name-part-type="genus" reg="Polypedilum">Polypedilum</tp:taxon-name-part></tp:taxon-name></italic> (<italic>s. s.</italic>) <italic>trigonus</italic>, Townes, 1945. However, these adults did not key out to any known Nearctic adult male in the <tp:taxon-name><tp:taxon-name-part taxon-name-part-type="infraspecific-rank">subgenus</tp:taxon-name-part><tp:taxon-name-part taxon-name-part-type="subgenus" reg="Polypedilum">Polypedilum</tp:taxon-name-part></tp:taxon-name> based on <xref ref-type="bibr" rid="B34">Maschwitz and Cook (2000)</xref>. The adult male of this species is distinguished by the following characteristics: head, thorax, and abdomen uniformly dark brown, legs stramineous; AR 1.8; wing unmarked; anal point extending to or slightly higher than inferior volsella; superior volsella without tubercle, sickle-shaped, robust at the base narrowing and bent at apex; inferior volsella tubular and narrow. Based on the molecular data obtained, the species does not match any known <italic><tp:taxon-name><tp:taxon-name-part taxon-name-part-type="genus" reg="Polypedilum">Polypedilum</tp:taxon-name-part></tp:taxon-name></italic> species in GenBank or BOLD, only to sequences identified only as <italic><tp:taxon-name><tp:taxon-name-part taxon-name-part-type="genus" reg="Polypedilum">Polypedilum</tp:taxon-name-part></tp:taxon-name></italic> sp., accession numbers <ext-link xmlns:xlink="http://www.w3.org/1999/xlink" xlink:href="HQ982463" ext-link-type="gen" xlink:type="simple">HQ982463</ext-link> and <ext-link xmlns:xlink="http://www.w3.org/1999/xlink" xlink:href="HQ981830" ext-link-type="gen" xlink:type="simple">HQ981830</ext-link>. The adult males obtained in this study possibly represent a new species. However, we need to examine more materials, including those of the related species, before we can make the decision on the status of this species. The hypopygium of the adult male is shown in Fig. <xref ref-type="fig" rid="F6">6P</xref>.</p></tp:treatment-sec><tp:treatment-sec><!--Section generated to contain objects referenced in tp:taxon-treatment.--><fig id="F6" position="float" orientation="portrait"><object-id xmlns:xlink="http://www.w3.org/1999/xlink" content-type="doi" xlink:type="simple">10.3897/zookeys.1208.124495.figure6</object-id><object-id xmlns:xlink="http://www.w3.org/1999/xlink" content-type="arpha" xlink:type="simple">61D692C8-1EC1-5E6E-8B80-5FA2FDEFC4C5</object-id><label>Figure 6.</label><caption><p>Gallery of <tp:taxon-name><tp:taxon-name-part taxon-name-part-type="family">Chironomidae</tp:taxon-name-part></tp:taxon-name> species collected from Pond A, 2022–23 <bold>A.</bold><italic><tp:taxon-name><tp:taxon-name-part taxon-name-part-type="genus" reg="Labrundinia">Labrundinia</tp:taxon-name-part><tp:taxon-name-part taxon-name-part-type="species" reg="pilosella">pilosella</tp:taxon-name-part></tp:taxon-name></italic> (Loew, 1866) <bold>B</bold><italic><tp:taxon-name><tp:taxon-name-part taxon-name-part-type="genus" reg="Allocladius">Allocladius</tp:taxon-name-part><tp:taxon-name-part taxon-name-part-type="species" reg="nanseni">nanseni</tp:taxon-name-part></tp:taxon-name></italic> (Kieffer, 1926) <bold>C, D</bold><tp:taxon-name><tp:taxon-name-part taxon-name-part-type="genus" reg="Cricotopus">Cricotopus</tp:taxon-name-part> (<tp:taxon-name-part taxon-name-part-type="subgenus" reg="Isocladius">Isocladius</tp:taxon-name-part>) <tp:taxon-name-part taxon-name-part-type="species" reg="intersectus">intersectus</tp:taxon-name-part></tp:taxon-name> (Staeger, 1839) <bold>E</bold><italic><tp:taxon-name><tp:taxon-name-part taxon-name-part-type="genus" reg="Diplosmittia">Diplosmittia</tp:taxon-name-part><tp:taxon-name-part taxon-name-part-type="species" reg="harrisoni">harrisoni</tp:taxon-name-part></tp:taxon-name></italic> Sæther, 1981 <bold>F</bold><italic><tp:taxon-name><tp:taxon-name-part taxon-name-part-type="genus" reg="Smittia">Smittia</tp:taxon-name-part><tp:taxon-name-part taxon-name-part-type="species" reg="aterima">aterima</tp:taxon-name-part></tp:taxon-name></italic> (Meigen, 1818) <bold>G, H</bold><italic><tp:taxon-name><tp:taxon-name-part taxon-name-part-type="genus" reg="Smittia">Smittia</tp:taxon-name-part><tp:taxon-name-part taxon-name-part-type="species" reg="terrestris">terrestris</tp:taxon-name-part></tp:taxon-name></italic> Goetghebuer, 1941 <bold>I</bold><italic><tp:taxon-name><tp:taxon-name-part taxon-name-part-type="genus" reg="Chironomus">Chironomus</tp:taxon-name-part></tp:taxon-name></italic> (<italic>s. s.</italic>) <italic><tp:taxon-name><tp:taxon-name-part taxon-name-part-type="genus" reg="Chironomus"/><tp:taxon-name-part taxon-name-part-type="species" reg="acidophilus">acidophilus</tp:taxon-name-part></tp:taxon-name></italic> Keyl, 1960 <bold>J</bold><italic><tp:taxon-name><tp:taxon-name-part taxon-name-part-type="genus" reg="Chironomus">Chironomus</tp:taxon-name-part></tp:taxon-name></italic> (<italic>s. s.</italic>) <italic>bifurcatus</italic> Wülker et al., 2009 <bold>K</bold><italic><tp:taxon-name><tp:taxon-name-part taxon-name-part-type="genus" reg="Chironomus">Chironomus</tp:taxon-name-part></tp:taxon-name></italic> sp. ‘<italic>butleri</italic>’ of <xref ref-type="bibr" rid="B33">Martin (2023)</xref><bold>L</bold><italic><tp:taxon-name><tp:taxon-name-part taxon-name-part-type="genus" reg="Chironomus">Chironomus</tp:taxon-name-part></tp:taxon-name></italic> (<italic>s. s.</italic>) <italic><tp:taxon-name><tp:taxon-name-part taxon-name-part-type="genus" reg="Chironomus"/><tp:taxon-name-part taxon-name-part-type="species" reg="maturus">maturus</tp:taxon-name-part></tp:taxon-name></italic> Johannsen, 1908 <bold>M</bold><italic><tp:taxon-name><tp:taxon-name-part taxon-name-part-type="genus" reg="Chironomus">Chironomus</tp:taxon-name-part></tp:taxon-name></italic> (<italic>s. s.</italic>) <italic>atrella</italic> (Townes, 1945) <bold>N</bold><tp:taxon-name><tp:taxon-name-part taxon-name-part-type="genus" reg="Chironomus">Chironomus</tp:taxon-name-part> (<tp:taxon-name-part taxon-name-part-type="subgenus" reg="Lobochironomus">Lobochironomus</tp:taxon-name-part>) <tp:taxon-name-part taxon-name-part-type="species" reg="dorsalis">dorsalis</tp:taxon-name-part></tp:taxon-name> Meigen, 1818 <bold>O</bold><italic><tp:taxon-name><tp:taxon-name-part taxon-name-part-type="genus" reg="Kiefferulus">Kiefferulus</tp:taxon-name-part><tp:taxon-name-part taxon-name-part-type="species" reg="dux">dux</tp:taxon-name-part></tp:taxon-name></italic> (Johannsen, 1905) <bold>P</bold><italic><tp:taxon-name><tp:taxon-name-part taxon-name-part-type="genus" reg="Polypedilum">Polypedilum</tp:taxon-name-part></tp:taxon-name></italic> (<italic>s. s.</italic>) sp. <bold>Q</bold><italic><tp:taxon-name><tp:taxon-name-part taxon-name-part-type="genus" reg="Tanytarsus">Tanytarsus</tp:taxon-name-part><tp:taxon-name-part taxon-name-part-type="species" reg="guerlus">guerlus</tp:taxon-name-part></tp:taxon-name></italic> (Roback, 1957) <bold>R</bold><italic><tp:taxon-name><tp:taxon-name-part taxon-name-part-type="genus" reg="Tribelos">Tribelos</tp:taxon-name-part><tp:taxon-name-part taxon-name-part-type="species" reg="jucundum">jucundum</tp:taxon-name-part></tp:taxon-name></italic> (Walker, 1858). , <bold>B, E, F, I–R</bold> male hypopygium <bold>C</bold> female sternites and genitalia <bold>D, G</bold> female antenna <bold>H</bold> female wing. Scale bars: 50 μm.</p></caption><graphic xmlns:xlink="http://www.w3.org/1999/xlink" xlink:href="zookeys-1208-133_article-124495__-g006.jpg" position="float" orientation="portrait" xlink:type="simple" id="oo_1103617.jpg"><uri content-type="original_file" xlink:type="simple">https://binary.pensoft.net/fig/1103617</uri></graphic></fig></tp:treatment-sec><ref-list><ref id="B34"><mixed-citation xmlns:xlink="http://www.w3.org/1999/xlink" xlink:type="simple"><person-group><name name-style="western"><surname>Maschwitz</surname><given-names>DE</given-names></name><name name-style="western"><surname>Cook</surname><given-names>EF</given-names></name></person-group> (<year>2000</year>) <source>Revision of the Nearctic species of the genus <italic><tp:taxon-name><tp:taxon-name-part taxon-name-part-type="genus">Polypedilum</tp:taxon-name-part></tp:taxon-name></italic> Kieffer (<tp:taxon-name><tp:taxon-name-part taxon-name-part-type="order">Diptera</tp:taxon-name-part></tp:taxon-name>: <tp:taxon-name><tp:taxon-name-part taxon-name-part-type="family">Chironomidae</tp:taxon-name-part></tp:taxon-name>) in the subgenera <tp:taxon-name><tp:taxon-name-part taxon-name-part-type="genus">P.</tp:taxon-name-part> (<tp:taxon-name-part taxon-name-part-type="subgenus">Polypedilum</tp:taxon-name-part>)</tp:taxon-name> Kieffer and <tp:taxon-name><tp:taxon-name-part taxon-name-part-type="genus">P.</tp:taxon-name-part> (<tp:taxon-name-part taxon-name-part-type="subgenus">Uresipedilum</tp:taxon-name-part>)</tp:taxon-name> Oyewo and Sæther. Ohio Biological Survey Bulletin New Series Vol. 12.</source><publisher-name>Ohio</publisher-name>, <publisher-loc>Hilliard</publisher-loc>, <size units="page">135 pp</size>.</mixed-citation></ref><ref id="B33"><mixed-citation xmlns:xlink="http://www.w3.org/1999/xlink" xlink:type="simple"><person-group><name name-style="western"><surname>Martin</surname><given-names>J</given-names></name></person-group> (<year>2023</year>) North American Species of the Genus <italic><tp:taxon-name><tp:taxon-name-part taxon-name-part-type="genus">Chironomus</tp:taxon-name-part></tp:taxon-name></italic> as recognized by morphology and larval cytology (includes <italic><tp:taxon-name><tp:taxon-name-part taxon-name-part-type="genus">Chaetolabis</tp:taxon-name-part></tp:taxon-name></italic>, <italic><tp:taxon-name><tp:taxon-name-part taxon-name-part-type="genus">Lobochironomus</tp:taxon-name-part></tp:taxon-name></italic> and <italic><tp:taxon-name><tp:taxon-name-part taxon-name-part-type="genus">Einfeldia</tp:taxon-name-part></tp:taxon-name></italic> (sens. lat.) and species included in <italic><tp:taxon-name><tp:taxon-name-part taxon-name-part-type="genus">Tendipes</tp:taxon-name-part></tp:taxon-name></italic> by Townes (1945) but now placed in other genera). <ext-link xlink:href="https://www.chironomidae.net/Martin/NACytfiles/NAChiron.html" ext-link-type="uri" xlink:type="simple">https://www.chironomidae.net/Martin/NACytfiles/NAChiron.html</ext-link> [Accessed 20 04 2024]</mixed-citation></ref></ref-list></tp:taxon-treatment>
